# Supplementary material for: Postpartum long-acting reversible contraceptives use in sub-Saharan Africa. Evidence from recent demographic and health surveys data
Source: PLoS One. 2023 Oct 9;18(10):e0291571. doi: 10.1371/journal.pone.0291571 (PMC10561849; doi:10.1371/journal.pone.0291571)
Supplement: S1 Data — (CSV) [file pone.0291571.s001.csv]

caseid	v000	v001	v002	v003	v004	v005	v006	v007	v008	v008a	v009	v010	v011	v012	v013	v014	v015	v016	v018	v019	v020	v021	v022	v025	v101	s551iz_5	s551iz_6	LARC_cat	age_cat	edu_cat	eduhu_cat	wealth_cat	radio_cat	news_cat	TV_cat	mass	media_cat	edu_com	wealth_com	wealth_des	edu_des	medi_des	comm_wealth	comm_edu	comm_media	palce_delivery	numb_ANC	desirenuber	PNC_cat
119 4	GH6	1	19	4	1	858896	10	2014	1378		8	1991	1100	23	20-24	month and year - information complete	completed	31	11	70	all woman sample	1	cabinda-rural	rural	cabinda			no	15-24	primar	secondary	middel	yes	No	yes	2	yes	yes	yes	0.42305863	0.71382189	0.62434959	high	low	low	health	3-Jan	wnated then	no
1 7 02	RW7	1	7	2	1	1463600	6	2020	1446	43998	1	1984	1009	36	35-39	month and year - information complete	completed	16	5	76	all woman sample	1	zaire-rural	rural	cabinda			no	35-49	secondary	primar	rich	yes	No	No	1	yes	yes	yes	0.42305863	0.71382189	0.62434959	high	low	low	health	>4	wenatednomor	no
1 21 2	ZM7	1	21	2	1	1892890	8	2018	1424	43317	9	1992	1113	25	25-29	month and year - information complete	completed	5	13	68	all woman sample	1	uíge-rural	rural	uíge			no	25-34	secondary	primar	poor	yes	yes	No	2	yes	yes	no	0.42305863	0.71382189	0.62434959	high	low	low	health	>4	wanted later	yes
1 334 2	CM7	1	334	2	1	990064	7	2018	1423	43309	7	1982	991	36	35-39	month and year - information complete	completed	28	no calendar	no calendar	all woman sample	1	luanda-rural	urban	cuanza norte			no	35-49	primar	secondary	poor	No	No	No	0	no	yes	no	0.42305863	0.71382189	0.62434959	high	low	low	home	3-Jan	wanted later	no
1 143 10	BJ7	1	143	10	1	1134416	1	2018	1417	43129	1	1999	1189	19	15-19	month and year - information complete	completed	29	8	73	all woman sample	1	cabinda-rural	rural	cabinda			no	15-24	noformal	noformal	middel	No	No	No	0	no	no	yes	0.42305863	0.71382189	0.62434959	high	low	low	health	3-Jan	wnated then	no
1 25 2	ZW7	1	25	2	1	1818330	10	2015	1390	42290	5	1973	881	42	40-44	month and year - information complete	completed	13	11	70	all woman sample	1	uíge-rural	rural	uíge			no	35-49	secondary	secondary	middel	yes	No	No	1	yes	yes	yes	0.42305863	0.71382189	0.62434959	high	low	low	home	>4	wenatednomor	yes
0001099 02	KE6	1	99	2	1	5476381	8	2014	1376		12	1987	1056	26	25-29	month and year - information complete	completed	19	13	68	all woman sample	1	cabinda-urban	urban	benguela			no	25-34	secondary		middel	yes	No	yes	2	yes	yes	yes	0.42305863	0.71382189	0.62434959	high	low	low	health	3-Jan	wenatednomor	no
1 261 1	LB7	1	261	1	1	662381	12	2019	1440	43802	6	2000	1206	19	15-19	month and year - information complete	completed	3	9	72	all woman sample	1	uíge-rural	rural	cabinda			no	15-24	noformal		poor	No	No	No	0	no	no	no	0.42305863	0.71382189	0.62434959	high	low	low	health	>4	wnated then	no
1 255 1	LB7	1	255	1	1	662381	12	2019	1440	43801	9	1976	921	43	40-44	month and year - information complete	completed	2	9	72	all woman sample	1	uíge-rural	rural	cabinda			yes	35-49	noformal	secondary	middel	No	No	No	0	no	no	yes	0.42305863	0.71382189	0.62434959	high	low	low	health	>4	wenatednomor	no
1274 2	LS6	1	274	2	1	1088329	10	2014	1378		3	1976	915	38	35-39	month and year - information complete	completed	31	11	70	all woman sample	1	cuanza norte-urban	rural	cuanza norte			no	35-49	primar	noformal	middel	No	No	No	0	no	yes	yes	0.42305863	0.71382189	0.62434959	high	low	low	health	>4	wenatednomor	no
1 18 2	GM7	1	18	2	1	171997	11	2019	1439	43791	10	1994	1138	25	25-29	year and age - month imputed	completed	22	10	71	all woman sample	1	cabinda-urban	urban	cabinda			no	25-34	primar	noformal	middel	No	No	yes	1	yes	yes	yes	0.42305863	0.71382189	0.62434959	high	low	low	home	>4	wanted later	yes
1 316 2	ET7	1	316	2	1	5087433	9	2008	1305	39711	2	1974	890	34	30-34	month and year - information complete	completed	20	12	69	all woman sample	1	cuanza norte-rural	rural	luanda			no	25-34	noformal	noformal	poor	yes	No	yes	2	yes	no	no	0.42305863	0.71382189	0.62434959	high	low	low	home	>4	wenatednomor	no
1 21 1	ZW7	1	21	1	1	1818330	10	2015	1390	42290	6	1982	990	33	30-34	month and year - information complete	completed	13	11	70	all woman sample	1	uíge-rural	rural	uíge			yes	25-34	secondary		middel	No	No	No	0	no	yes	yes	0.42305863	0.71382189	0.62434959	high	low	low	health	>4	wnated then	yes
0001019 03	KE6	1	19	3	1	5476381	8	2014	1376		2	1991	1094	23	20-24	month and year - information complete	completed	31	13	68	all woman sample	1	cabinda-urban	urban	benguela			no	15-24	secondary		rich	yes	yes	yes	3	yes	yes	yes	0.42305863	0.71382189	0.62434959	high	low	low	health	>4	wenatednomor	no
1 68 2	GN7	1	68	2	1	364676	5	2018	1421	43239	2	1997	1166	21	20-24	month and year - information complete	completed	19	16	65	all woman sample	1	cuanza sul-rural	urban	malanje			no	15-24	primar	noformal	poor	No	No	No	0	no	yes	no	0.42305863	0.71382189	0.62434959	high	low	low	health	>4	wnated then	yes
1 237 1	LB7	1	237	1	1	662381	12	2019	1440	43800	6	1987	1050	32	30-34	month and year - information complete	completed	1	9	72	all woman sample	1	uíge-rural	rural	cabinda			no	25-34	noformal		poor	yes	No	yes	2	yes	no	no	0.42305863	0.71382189	0.62434959	high	low	low	health	>4	wenatednomor	no
1 49 3	ML7	1	49	3	1	1408114	9	2018	1425	43354	5	1998	1181	20	20-24	month and year - information complete	completed	11	12	69	all woman sample	1	uíge-urban	rural	cabinda			no	15-24	primar		rich	yes	No	No	1	yes	yes	yes	0.42305863	0.71382189	0.62434959	high	low	low	health	no	wnated then	no
1 30 2	TZ7	1	30	2	1	1644808	11	2015	1391	42325	7	1980	967	35	35-39	month and year - information complete	completed	17	10	71	all woman sample	1	cabinda-urban	rural	cabinda			no	35-49	primar	primar	poor	yes	yes	No	2	yes	yes	no	0.42305863	0.71382189	0.62434959	high	low	low	health	>4	wnated then	no
1 58 4	BJ7	1	58	4	1	1134416	1	2018	1417	43129	2	1997	1166	20	20-24	month and year - information complete	completed	29	8	73	all woman sample	1	cabinda-rural	rural	cabinda			no	15-24	noformal	noformal	middel	yes	No	No	1	yes	no	yes	0.42305863	0.71382189	0.62434959	high	low	low	home	3-Jan	wanted later	no
1 24 1	ZM7	1	24	1	1	1892890	8	2018	1424	43318	5	1980	965	38	35-39	month and year - information complete	completed	6	13	68	all woman sample	1	uíge-rural	rural	uíge			no	35-49	primar	primar	poor	No	No	No	0	no	yes	no	0.42305863	0.71382189	0.62434959	high	low	low	health	3-Jan	wenatednomor	yes
0001019 02	KE6	1	19	2	1	5476381	8	2014	1376		8	1991	1100	23	20-24	month and year - information complete	completed	19	13	68	all woman sample	1	cabinda-urban	urban	benguela			no	15-24	secondary		rich	yes	yes	yes	3	yes	yes	yes	0.42305863	0.71382189	0.62434959	high	low	low	health	3-Jan	wenatednomor	no
1 9 2	GH6	1	9	2	1	858896	10	2014	1378		8	1988	1064	26	25-29	month and year - information complete	completed	31	11	70	all woman sample	1	cabinda-rural	rural	cabinda			no	25-34	noformal	secondary	middel	yes	No	yes	2	yes	no	yes	0.42305863	0.71382189	0.62434959	high	low	low	home	>4	wnated then	no
1176 3	LS6	1	176	3	1	1088329	10	2014	1378		12	1992	1116	21	20-24	month and year - information complete	completed	29	11	70	all woman sample	1	cuanza norte-urban	rural	cuanza norte			no	15-24	secondary	secondary	middel	yes	No	No	1	yes	yes	yes	0.42305863	0.71382189	0.62434959	high	low	low	home	>4	wenatednomor	yes
1 121 2	NG7	1	121	2	1	1335530	9	2018	1425	43344	5	1992	1109	26	25-29	month and year - information complete	completed	1	12	69	all woman sample	1	cabinda-urban	urban	cabinda			no	25-34	secondary	secondary	rich	yes	yes	yes	3	yes	yes	yes	0.42305863	0.71382189	0.62434959	high	low	low	health	>4	wanted later	no
1 88 2	BJ7	1	88	2	1	1134416	1	2018	1417	43130	1	1973	877	45	45-49	month and year - information complete	completed	30	8	73	all woman sample	1	cabinda-rural	rural	cabinda			yes	35-49	noformal	noformal	poor	yes	No	No	1	yes	no	no	0.42305863	0.71382189	0.62434959	high	low	low	home	no	wnated then	no
00010024 1	UG7	1	24	1	1	1099225	8	2016	1400	42611	10	1993	1126	22	20-24	month and year - information complete	completed	29	13	68	all woman sample	1	cabinda-urban	urban	0			no	15-24	primar	secondary	rich	yes	yes	yes	3	yes	yes	yes	0.42305863	0.71382189	0.62434959	high	low	low	health	>4	wenatednomor	no
127 2	GH6	1	27	2	1	858896	11	2014	1379		7	1983	1003	31	30-34	year and age - month imputed	completed	2	10	71	all woman sample	1	cabinda-rural	rural	cabinda			no	25-34	primar	primar	poor	yes	No	yes	2	yes	yes	no	0.42305863	0.71382189	0.62434959	high	low	low	home	>4	wenatednomor	yes
11052 2	CM7	1	1052	2	1	990064	7	2018	1423	43308	3	2002	1227	16	15-19	month and year - information complete	completed	27	no calendar	no calendar	all woman sample	1	luanda-rural	urban	cuanza norte			no	15-24	primar	primar	poor	No	No	No	0	no	yes	no	0.42305863	0.71382189	0.62434959	high	low	low	health	>4	wanted later	no
1162 2	LS6	1	162	2	1	1088329	10	2014	1378		4	1979	952	35	35-39	month and year - information complete	completed	30	11	70	all woman sample	1	cuanza norte-urban	rural	cuanza norte			no	35-49	secondary	secondary	middel	No	No	yes	1	yes	yes	yes	0.42305863	0.71382189	0.62434959	high	low	low	home	>4	wenatednomor	yes
125 2	GH6	1	25	2	1	858896	11	2014	1379		10	1993	1126	21	20-24	month and year - information complete	completed	1	10	71	all woman sample	1	cabinda-rural	rural	cabinda			no	15-24	secondary	secondary	rich	yes	yes	yes	3	yes	yes	yes	0.42305863	0.71382189	0.62434959	high	low	low	health	>4	wnated then	no
124 1	GH6	1	24	1	1	858896	11	2014	1379		7	1977	931	37	35-39	month and year - information complete	completed	3	10	71	all woman sample	1	cabinda-rural	rural	cabinda			no	35-49	primar	primar	middel	yes	No	yes	2	yes	yes	yes	0.42305863	0.71382189	0.62434959	high	low	low	home	>4	wenatednomor	yes
116 2	GH6	1	16	2	1	858896	11	2014	1379		7	1994	1135	20	20-24	month and year - information complete	completed	3	10	71	all woman sample	1	cabinda-rural	rural	cabinda			no	15-24	secondary		poor	yes	No	No	1	yes	yes	no	0.42305863	0.71382189	0.62434959	high	low	low	home	>4	wanted later	yes
1 11 1	NG7	1	11	1	1	1335530	9	2018	1425	43345	5	1981	977	37	35-39	month and year - information complete	completed	2	12	69	all woman sample	1	cabinda-urban	urban	cabinda			no	35-49	secondary	secondary	rich	yes	No	yes	2	yes	yes	yes	0.42305863	0.71382189	0.62434959	high	low	low	health	>4	wanted later	no
1 67 2	GN7	1	67	2	1	364676	5	2018	1421	43239	9	1978	945	39	35-39	month and year - information complete	completed	19	16	65	all woman sample	1	cuanza sul-rural	urban	malanje			no	35-49	primar	noformal	rich	yes	No	yes	2	yes	yes	yes	0.42305863	0.71382189	0.62434959	high	low	low	health	3-Jan	wanted later	yes
16309 2	BU7	1	6309	2	1	552199	10	2016	1402	42667	10	1981	982	35	35-39	month and year - information complete	completed	24	11	70	all woman sample	1	luanda-rural	rural	luanda			yes	35-49	primar	primar	rich	yes	No	No	1	yes	yes	yes	0.42305863	0.71382189	0.62434959	high	low	low	health	3-Jan	wenatednomor	no
1 68 1	GN7	1	68	1	1	364676	5	2018	1421	43239	7	1974	895	43	40-44	month and year - information complete	completed	19	16	65	all woman sample	1	cuanza sul-rural	urban	malanje			no	35-49	noformal	noformal	poor	No	No	No	0	no	no	no	0.42305863	0.71382189	0.62434959	high	low	low	home	>4	wenatednomor	yes
1 16 02	RW7	1	16	2	1	1463600	6	2020	1446	43992	8	1975	908	44	40-44	month and year - information complete	completed	10	5	76	all woman sample	1	zaire-rural	rural	cabinda			yes	35-49	secondary	secondary	rich	yes	yes	yes	3	yes	yes	yes	0.42305863	0.71382189	0.62434959	high	low	low	health	3-Jan	wenatednomor	no
00010003 2	UG7	1	3	2	1	1099225	8	2016	1400	42613	7	1991	1099	25	25-29	month and year - information complete	completed	31	13	68	all woman sample	1	cabinda-urban	urban	0			no	25-34	secondary	secondary	rich	yes	No	yes	2	yes	yes	yes	0.42305863	0.71382189	0.62434959	high	low	low	health	>4	wanted later	no
1 17 03	RW7	1	17	3	1	1463600	6	2020	1446	43995	1	1991	1093	29	25-29	month and year - information complete	completed	13	5	76	all woman sample	1	zaire-rural	rural	cabinda			no	25-34	secondary		rich	yes	No	yes	2	yes	yes	yes	0.42305863	0.71382189	0.62434959	high	low	low	health	3-Jan	wanted later	no
00010010 3	UG7	1	10	3	1	1099225	8	2016	1400	42609	2	1973	878	43	40-44	month and year - information complete	completed	27	13	68	all woman sample	1	cabinda-urban	urban	0			no	35-49	secondary	secondary	rich	yes	yes	yes	3	yes	yes	yes	0.42305863	0.71382189	0.62434959	high	low	low	health	>4	wenatednomor	yes
1 59 2	TZ7	1	59	2	1	1644808	11	2015	1391	42325	3	1974	891	41	40-44	month and year - information complete	completed	17	10	71	all woman sample	1	cabinda-urban	rural	cabinda			no	35-49	primar	primar	poor	yes	yes	No	2	yes	yes	no	0.42305863	0.71382189	0.62434959	high	low	low	health	>4	wnated then	no
117 2	GH6	1	17	2	1	858896	10	2014	1378		3	1980	963	34	30-34	year and age - month imputed	completed	31	11	70	all woman sample	1	cabinda-rural	rural	cabinda			no	25-34	noformal	secondary	middel	yes	No	yes	2	yes	no	yes	0.42305863	0.71382189	0.62434959	high	low	low	home	3-Jan	wenatednomor	yes
1 8 1	GH6	1	8	1	1	858896	10	2014	1378		1	1994	1129	20	20-24	month and year - information complete	completed	31	11	70	all woman sample	1	cabinda-rural	rural	cabinda			no	15-24	secondary		rich	yes	No	yes	2	yes	yes	yes	0.42305863	0.71382189	0.62434959	high	low	low	health	>4	wnated then	yes
1 134 2	LB7	1	134	2	1	662381	12	2019	1440	43802	3	1996	1155	23	20-24	month and year - information complete	completed	3	9	72	all woman sample	1	uíge-rural	rural	cabinda			no	15-24	secondary	secondary	poor	No	No	No	0	no	yes	no	0.42305863	0.71382189	0.62434959	high	low	low	health	>4	wnated then	no
1 77 1	MW7	1	77	1	1	118748	1	2016	1393	42395	3	1979	951	36	35-39	month and year - information complete	completed	26	8	73	all woman sample	1	benguela-rural	urban	zaire			no	35-49	secondary		middel	yes	yes	No	2	yes	yes	yes	0.42305863	0.71382189	0.62434959	high	low	low	health	>4	wenatednomor	no
00010003 02	AO7	1	3	2	1	1086089	2	2016	1394	42404	3	1972	867	43	40-44	month and year - information complete	completed	4	7	74	all woman sample	1	benguela-rural	rural	benguela			no	35-49	primar	primar	poor	No	No	No	0	no	yes	no	0.42305863	0.71382189	0.62434959	high	low	low	home	no	wnated then	no
1 19 01	RW7	1	19	1	1	1463600	6	2020	1446	43998	1	1983	997	37	35-39	month and year - information complete	completed	16	5	76	all woman sample	1	zaire-rural	rural	cabinda			no	35-49	primar		poor	No	No	No	0	no	yes	no	0.42305863	0.71382189	0.62434959	high	low	low	health	>4	wenatednomor	no
1 96 5	LB7	1	96	5	1	662381	12	2019	1440	43803	9	2004	1257	15	15-19	month and year - information complete	completed	4	9	72	all woman sample	1	uíge-rural	rural	cabinda			no	15-24	primar		middel	No	No	No	0	no	yes	yes	0.42305863	0.71382189	0.62434959	high	low	low	health	>4	wnated then	no
1 9 7	TD6	1	9	7	1	1305043	12	2014	1380		8	1980	968	34	30-34	month and year - information complete	completed	12			all woman sample	1	cuando cubango-urban	urban	cuando cubango			no	25-34	secondary	secondary	rich	yes	No	No	1	yes	yes	yes	0.42305863	0.71382189	0.62434959	high	low	low	health	3-Jan	wnated then	no
1 17 2	MW7	1	17	2	1	118748	1	2016	1393	42395	7	1985	1027	30	30-34	month and year - information complete	completed	26	8	73	all woman sample	1	benguela-rural	urban	zaire			yes	25-34	primar	secondary	rich	yes	No	yes	2	yes	yes	yes	0.42305863	0.71382189	0.62434959	high	low	low	health	>4	wenatednomor	no
1 93 2	ZA7	1	93	2	1	1396726	8	2016	1400	42607	4	1994	1132	22	20-24	month and year - information complete	completed	25	13	68	all woman sample	1	benguela-rural	urban	malanje			no	15-24	secondary		rich	yes	yes	yes	3	yes	yes	yes	0.42305863	0.71382189	0.62434959	high	low	low	health	no	wenatednomor	yes
1147 2	LS6	1	147	2	1	1088329	10	2014	1378		9	1998	1185	16	15-19	month and year - information complete	completed	28	11	70	all woman sample	1	cuanza norte-urban	rural	cuanza norte			no	15-24	secondary		middel	yes	yes	No	2	yes	yes	yes	0.42305863	0.71382189	0.62434959	high	low	low	home	no	wnated then	yes
1 13 2	TZ7	1	13	2	1	1644808	11	2015	1391	42324	10	1987	1054	28	25-29	month and year - information complete	completed	16	10	71	all woman sample	1	cabinda-urban	rural	cabinda			no	25-34	primar	primar	middel	No	No	No	0	no	yes	yes	0.42305863	0.71382189	0.62434959	high	low	low	home	>4	wenatednomor	no
1 131 02	SL7	1	131	2	1	642171	7	2019	1435	43659	10	1982	994	36	35-39	month and year - information complete	completed	13	14	67	all woman sample	1	namibe-rural	rural	luanda			no	35-49	noformal	noformal	poor	No	No	No	0	no	no	no	0.42305863	0.71382189	0.62434959	high	low	low	health	>4	wenatednomor	yes
1 42 3	GN7	1	42	3	1	364676	5	2018	1421	43238	4	1993	1120	25	25-29	month and year - information complete	completed	18	16	65	all woman sample	1	cuanza sul-rural	urban	malanje			no	25-34	secondary	secondary	rich	yes	No	yes	2	yes	yes	yes	0.42305863	0.71382189	0.62434959	high	low	low	health	3-Jan	wnated then	no
1 21 2	SN7	1	21	2	1	2884875	6	2019	1434	43627	8	1992	1112	26	25-29	year and age - month imputed	completed	11	15	66	all woman sample	1	cabinda-urban	urban	cabinda			no	25-34	noformal	primar	rich	No	No	yes	1	yes	no	yes	0.42305863	0.71382189	0.62434959	high	low	low	health	>4	wnated then	yes
18598 2	BU7	1	8598	2	1	552199	10	2016	1402	42669	11	1981	983	34	30-34	month and year - information complete	completed	26	11	70	all woman sample	1	luanda-rural	rural	luanda			no	25-34	primar	primar	poor	No	No	No	0	no	yes	no	0.42305863	0.71382189	0.62434959	high	low	low	home	>4	wenatednomor	no
1 1 2	ZW7	1	1	2	1	1818330	10	2015	1390	42290	10	1977	934	38	35-39	month and year - information complete	completed	13	11	70	all woman sample	1	uíge-rural	rural	uíge			no	35-49	secondary	secondary	rich	yes	No	yes	2	yes	yes	yes	0.42305863	0.71382189	0.62434959	high	low	low	health	>4	wenatednomor	yes
1 64 2	BJ7	1	64	2	1	1134416	1	2018	1417	43130	1	1982	985	36	35-39	month and year - information complete	completed	30	8	73	all woman sample	1	cabinda-rural	rural	cabinda			no	35-49	noformal	noformal	poor	No	No	No	0	no	no	no	0.42305863	0.71382189	0.62434959	high	low	low	home	no	wnated then	no
1 18 2	ET7	1	18	2	1	5087433	9	2008	1305	39711	6	1966	798	42	40-44	year and age - month imputed	completed	20	12	69	all woman sample	1	cuanza norte-rural	rural	luanda			no	35-49	primar	noformal	poor	No	No	No	0	no	yes	no	0.42305863	0.71382189	0.62434959	high	low	low	home	no	wenatednomor	no
1 25 02	RW7	1	25	2	1	1463600	6	2020	1446	43993	1	1979	949	41	40-44	month and year - information complete	completed	11	5	76	all woman sample	1	zaire-rural	rural	cabinda			no	35-49	primar	primar	poor	No	No	yes	1	yes	yes	no	0.42305863	0.71382189	0.62434959	high	low	low	health	3-Jan	wenatednomor	no
1 33 3	BJ7	1	33	3	1	1134416	1	2018	1417	43130	1	1999	1189	19	15-19	month and year - information complete	completed	30	8	73	all woman sample	1	cabinda-rural	rural	cabinda			no	15-24	primar		middel	yes	No	yes	2	yes	yes	yes	0.42305863	0.71382189	0.62434959	high	low	low	health	3-Jan	wnated then	no
124 2	TD6	1	24	2	1	1305043	12	2014	1380		8	1984	1016	30	30-34	year and age - month imputed	completed	12			all woman sample	1	cuando cubango-urban	urban	cuando cubango			no	25-34	secondary	noformal	rich	No	No	No	0	no	yes	yes	0.42305863	0.71382189	0.62434959	high	low	low	health	>4	wenatednomor	yes
1 182 2	MW7	1	182	2	1	118748	1	2016	1393	42396	12	1989	1080	26	25-29	month and year - information complete	completed	27	8	73	all woman sample	1	benguela-rural	urban	zaire			no	25-34	secondary	secondary	middel	No	No	No	0	no	yes	yes	0.42305863	0.71382189	0.62434959	high	low	low	health	3-Jan	wanted later	no
128 1	GH6	1	28	1	1	858896	11	2014	1379		3	1986	1035	28	25-29	year and age - month imputed	completed	1	10	71	all woman sample	1	cabinda-rural	rural	cabinda			no	25-34	noformal	secondary	middel	yes	No	yes	2	yes	no	yes	0.42305863	0.71382189	0.62434959	high	low	low	health	>4	wenatednomor	yes
00010008 02	AO7	1	8	2	1	1086089	2	2016	1394	42404	2	1970	842	46	45-49	month and year - information complete	completed	4	7	74	all woman sample	1	benguela-rural	rural	benguela			no	35-49	noformal	primar	poor	No	No	No	0	no	no	no	0.42305863	0.71382189	0.62434959	high	low	low	health	no	wnated then	no
113 2	GH6	1	13	2	1	858896	10	2014	1378		12	1988	1068	25	25-29	month and year - information complete	completed	30	11	70	all woman sample	1	cabinda-rural	rural	cabinda			no	25-34	secondary	secondary	rich	yes	yes	yes	3	yes	yes	yes	0.42305863	0.71382189	0.62434959	high	low	low	home	>4	wnated then	yes
11103 2	CM7	1	1103	2	1	990064	7	2018	1423	43308	5	1980	965	38	35-39	year and age - month imputed	completed	27	no calendar	no calendar	all woman sample	1	luanda-rural	urban	cuanza norte			no	35-49	noformal	noformal	poor	yes	No	yes	2	yes	no	no	0.42305863	0.71382189	0.62434959	high	low	low	health	3-Jan	wenatednomor	no
1 59 04	SL7	1	59	4	1	642171	7	2019	1435	43659	12	1998	1188	20	20-24	month and year - information complete	completed	13	14	67	all woman sample	1	namibe-rural	rural	luanda			no	15-24	secondary		poor	No	No	No	0	no	yes	no	0.42305863	0.71382189	0.62434959	high	low	low	health	>4	wnated then	yes
1 153 2	MW7	1	153	2	1	118748	1	2016	1393	42395	1	1983	997	33	30-34	month and year - information complete	completed	26	8	73	all woman sample	1	benguela-rural	urban	zaire			yes	25-34	primar	secondary	rich	yes	yes	yes	3	yes	yes	yes	0.42305863	0.71382189	0.62434959	high	low	low	health	3-Jan	wnated then	no
1 310 3	CM7	1	310	3	1	990064	7	2018	1423	43309	2	2003	1238	15	15-19	month and year - information complete	completed	28	no calendar	no calendar	all woman sample	1	luanda-rural	urban	cuanza norte			no	15-24	primar	primar	poor	No	No	No	0	no	yes	no	0.42305863	0.71382189	0.62434959	high	low	low	home	no	wanted later	no
1 272 2	MW7	1	272	2	1	118748	1	2016	1393	42395	8	1979	956	36	35-39	year and age - month imputed	completed	26	8	73	all woman sample	1	benguela-rural	urban	zaire			no	35-49	secondary	secondary	rich	yes	yes	No	2	yes	yes	yes	0.42305863	0.71382189	0.62434959	high	low	low	health	3-Jan	wenatednomor	no
1 25 2	NG7	1	25	2	1	1335530	9	2018	1425	43345	11	1990	1091	27	25-29	month and year - information complete	completed	2	12	69	all woman sample	1	cabinda-urban	urban	cabinda			no	25-34	secondary	secondary	rich	yes	No	yes	2	yes	yes	yes	0.42305863	0.71382189	0.62434959	high	low	low	health	>4	wanted later	no
1 25 2	ET7	1	25	2	1	5087433	9	2008	1305	39711	7	1962	751	46	45-49	year and age - month imputed	completed	20	12	69	all woman sample	1	cuanza norte-rural	rural	luanda			no	35-49	noformal	noformal	poor	No	No	No	0	no	no	no	0.42305863	0.71382189	0.62434959	high	low	low	home	no	wenatednomor	no
1 3 2	GH6	1	3	2	1	858896	11	2014	1379		10	1989	1078	25	25-29	month and year - information complete	completed	2	10	71	all woman sample	1	cabinda-rural	rural	cabinda			no	25-34	secondary	secondary	middel	yes	No	No	1	yes	yes	yes	0.42305863	0.71382189	0.62434959	high	low	low	home	>4	wanted later	yes
1 64 5	LB7	1	64	5	1	662381	12	2019	1440	43803	1	1998	1177	21	20-24	month and year - information complete	completed	4	9	72	all woman sample	1	uíge-rural	rural	cabinda			no	15-24	primar	noformal	poor	yes	No	No	1	yes	yes	no	0.42305863	0.71382189	0.62434959	high	low	low	health	>4	wnated then	no
121 2	GH6	1	21	2	1	858896	10	2014	1378		10	1983	1006	31	30-34	year and age - month imputed	completed	30	11	70	all woman sample	1	cabinda-rural	rural	cabinda			no	25-34	primar	secondary	middel	yes	No	No	1	yes	yes	yes	0.42305863	0.71382189	0.62434959	high	low	low	health	>4	wanted later	yes
1 129 2	LB7	1	129	2	1	662381	12	2019	1440	43800	6	2000	1206	19	15-19	month and year - information complete	completed	1	9	72	all woman sample	1	uíge-rural	rural	cabinda			no	15-24	secondary		middel	No	No	No	0	no	yes	yes	0.42305863	0.71382189	0.62434959	high	low	low	health	>4	wnated then	yes
129 1	GH6	1	29	1	1	858896	10	2014	1378		4	1987	1048	27	25-29	year and age - month imputed	completed	30	11	70	all woman sample	1	cabinda-rural	rural	cabinda			no	25-34	secondary	secondary	middel	yes	No	yes	2	yes	yes	yes	0.42305863	0.71382189	0.62434959	high	low	low	home	>4	wanted later	yes
1 6 2	ZW7	1	6	2	1	1818330	10	2015	1390	42290	1	1978	937	37	35-39	month and year - information complete	completed	13	11	70	all woman sample	1	uíge-rural	rural	uíge			no	35-49	secondary	secondary	middel	yes	No	yes	2	yes	yes	yes	0.42305863	0.71382189	0.62434959	high	low	low	health	>4	wenatednomor	yes
1 109 2	MW7	1	109	2	1	118748	1	2016	1393	42395	5	1992	1109	23	20-24	month and year - information complete	completed	26	8	73	all woman sample	1	benguela-rural	urban	zaire			yes	15-24	secondary	secondary	rich	yes	No	yes	2	yes	yes	yes	0.42305863	0.71382189	0.62434959	high	low	low	health	3-Jan	wanted later	no
1 73 2	GM7	1	73	2	1	171997	11	2019	1439	43790	10	1981	982	38	35-39	month and year - information complete	completed	21	10	71	all woman sample	1	cabinda-urban	urban	cabinda			no	35-49	secondary	noformal	middel	yes	No	yes	2	yes	yes	yes	0.42305863	0.71382189	0.62434959	high	low	low	health	>4	wenatednomor	yes
1 18 2	TZ7	1	18	2	1	1644808	11	2015	1391	42324	8	1974	896	41	40-44	month and year - information complete	completed	16	10	71	all woman sample	1	cabinda-urban	rural	cabinda			no	35-49	primar	primar	poor	No	No	No	0	no	yes	no	0.42305863	0.71382189	0.62434959	high	low	low	home	>4	wnated then	no
1 15 18	BJ7	1	15	18	1	1134416	2	2018	1418	43132	1	1979	949	39	35-39	month and year - information complete	completed	1	7	74	all woman sample	1	cabinda-rural	rural	cabinda			no	35-49	noformal	noformal	rich	No	No	No	0	no	no	yes	0.42305863	0.71382189	0.62434959	high	low	low	health	>4	wanted later	no
1 30 1	ZM7	1	30	1	1	1892890	8	2018	1424	43320	10	1972	874	45	45-49	month and year - information complete	completed	8	13	68	all woman sample	1	uíge-rural	rural	uíge			no	35-49	secondary	primar	poor	No	yes	No	1	yes	yes	no	0.42305863	0.71382189	0.62434959	high	low	low	health	>4	wenatednomor	yes
1 26 1	ZW7	1	26	1	1	1818330	10	2015	1390	42290	8	1981	980	34	30-34	month and year - information complete	completed	13	11	70	all woman sample	1	uíge-rural	rural	uíge			no	25-34	secondary	primar	poor	No	No	No	0	no	yes	no	0.42305863	0.71382189	0.62434959	high	low	low	health	3-Jan	wanted later	yes
14775 2	BU7	1	4775	2	1	552199	10	2016	1402	42667	7	1985	1027	31	30-34	month and year - information complete	completed	24	11	70	all woman sample	1	luanda-rural	rural	luanda			no	25-34	primar	primar	rich	yes	No	No	1	yes	yes	yes	0.42305863	0.71382189	0.62434959	high	low	low	home	>4	wanted later	no
1 2 2	ZM7	1	2	2	1	1892890	8	2018	1424	43317	6	2000	1206	18	15-19	month and year - information complete	completed	5	13	68	all woman sample	1	uíge-rural	rural	uíge			no	15-24	primar	primar	middel	No	No	No	0	no	yes	yes	0.42305863	0.71382189	0.62434959	high	low	low	health	>4	wanted later	yes
1 125 3	CM7	1	125	3	1	990064	7	2018	1423	43309	4	1999	1192	19	15-19	month and year - information complete	completed	28	no calendar	no calendar	all woman sample	1	luanda-rural	urban	cuanza norte			no	15-24	noformal		poor	No	No	No	0	no	no	no	0.42305863	0.71382189	0.62434959	high	low	low	home	>4	wnated then	no
1 7 2	ZM7	1	7	2	1	1892890	8	2018	1424	43319	8	1971	860	47	45-49	year and age - month imputed	completed	7	13	68	all woman sample	1	uíge-rural	rural	uíge			no	35-49	primar	primar	poor	No	No	No	0	no	yes	no	0.42305863	0.71382189	0.62434959	high	low	low	health	>4	wenatednomor	no
1 10 1	ZW7	1	10	1	1	1818330	10	2015	1390	42289	12	1986	1044	28	25-29	month and year - information complete	completed	12	11	70	all woman sample	1	uíge-rural	rural	uíge			no	25-34	secondary	secondary	poor	yes	No	No	1	yes	yes	no	0.42305863	0.71382189	0.62434959	high	low	low	health	3-Jan	wenatednomor	yes
1 46 3	BJ7	1	46	3	1	1134416	1	2018	1417	43129	9	1998	1185	19	15-19	month and year - information complete	completed	29	8	73	all woman sample	1	cabinda-rural	rural	cabinda			no	15-24	secondary	noformal	poor	No	No	No	0	no	yes	no	0.42305863	0.71382189	0.62434959	high	low	low	health	3-Jan	wnated then	no
1 25 10	ET7	1	25	10	1	5087433	9	2008	1305	39711	1	1991	1093	17	15-19	year and age - month imputed	completed	20	12	69	all woman sample	1	cuanza norte-rural	rural	luanda			no	15-24	noformal		poor	No	No	No	0	no	no	no	0.42305863	0.71382189	0.62434959	high	low	low	health	no	wnated then	no
1 16 04	RW7	1	16	4	1	1463600	6	2020	1446	43992	1	1999	1189	21	20-24	month and year - information complete	completed	10	5	76	all woman sample	1	zaire-rural	rural	cabinda			yes	15-24	primar		rich	yes	No	yes	2	yes	yes	yes	0.42305863	0.71382189	0.62434959	high	low	low	health	>4	wanted later	no
0001072 02	KE6	1	72	2	1	5476381	8	2014	1376		1	1983	997	31	30-34	month and year - information complete	completed	19	13	68	all woman sample	1	cabinda-urban	urban	benguela			yes	25-34	secondary		rich	yes	yes	No	2	yes	yes	yes	0.42305863	0.71382189	0.62434959	high	low	low	health	>4	wenatednomor	no
1 7 2	ZW7	1	7	2	1	1818330	10	2015	1390	42289	9	1994	1137	21	20-24	month and year - information complete	completed	12	11	70	all woman sample	1	uíge-rural	rural	uíge			no	15-24	secondary	secondary	rich	yes	No	No	1	yes	yes	yes	0.42305863	0.71382189	0.62434959	high	low	low	health	3-Jan	wanted later	yes
1 64 3	BJ7	1	64	3	1	1134416	1	2018	1417	43130	1	2000	1201	18	15-19	month and year - information complete	completed	30	8	73	all woman sample	1	cabinda-rural	rural	cabinda			no	15-24	noformal	noformal	poor	No	No	No	0	no	no	no	0.42305863	0.71382189	0.62434959	high	low	low	health	>4	wnated then	no
16947 1	BU7	1	6947	1	1	552199	10	2016	1402	42668	9	1982	993	34	30-34	month and year - information complete	completed	25	11	70	all woman sample	1	luanda-rural	rural	luanda			no	25-34	primar	primar	poor	yes	No	No	1	yes	yes	no	0.42305863	0.71382189	0.62434959	high	low	low	health	>4	wanted later	no
14055 2	BU7	1	4055	2	1	552199	10	2016	1402	42665	7	1996	1159	20	20-24	month and year - information complete	completed	22	11	70	all woman sample	1	luanda-rural	rural	luanda			no	15-24	primar	primar	rich	yes	No	No	1	yes	yes	yes	0.42305863	0.71382189	0.62434959	high	low	low	health	>4	wanted later	no
1 400 3	ET7	1	400	3	1	5087433	9	2008	1305	39711	1	1989	1069	19	15-19	month and year - information complete	completed	20	12	69	all woman sample	1	cuanza norte-rural	rural	luanda			no	15-24	primar		middel	No	No	No	0	no	yes	yes	0.42305863	0.71382189	0.62434959	high	low	low	home	3-Jan	wnated then	no
111 3	TD6	1	11	3	1	1305043	12	2014	1380		12	1992	1116	22	20-24	year and age - month imputed	completed	11			all woman sample	1	cuando cubango-urban	urban	cuando cubango			no	15-24	noformal	noformal	rich	No	No	No	0	no	no	yes	0.42305863	0.71382189	0.62434959	high	low	low	home	no	wanted later	no
1 15 1	ZW7	1	15	1	1	1818330	10	2015	1390	42289	10	1991	1102	24	20-24	month and year - information complete	completed	12	11	70	all woman sample	1	uíge-rural	rural	uíge			no	15-24	secondary	secondary	poor	yes	No	yes	2	yes	yes	no	0.42305863	0.71382189	0.62434959	high	low	low	health	>4	wanted later	yes
1 131 2	BJ7	1	131	2	1	1134416	1	2018	1417	43129	1	1993	1117	25	25-29	month and year - information complete	completed	29	8	73	all woman sample	1	cabinda-rural	rural	cabinda			no	25-34	noformal	noformal	poor	No	No	No	0	no	no	no	0.42305863	0.71382189	0.62434959	high	low	low	home	no	wnated then	no
1 88 12	BJ7	1	88	12	1	1134416	1	2018	1417	43130	1	2001	1213	17	15-19	month and year - information complete	completed	30	8	73	all woman sample	1	cabinda-rural	rural	cabinda			no	15-24	noformal	noformal	poor	No	No	No	0	no	no	no	0.42305863	0.71382189	0.62434959	high	low	low	health	no	wnated then	no
119 2	TD6	1	19	2	1	1305043	12	2014	1380		6	1996	1158	18	15-19	year and age - month imputed	completed	11			all woman sample	1	cuando cubango-urban	urban	cuando cubango			no	15-24	noformal	noformal	rich	yes	No	No	1	yes	no	yes	0.42305863	0.71382189	0.62434959	high	low	low	home	>4	wnated then	yes
1 3 2	LB7	1	3	2	1	662381	12	2019	1440	43801	7	2001	1219	18	15-19	month and year - information complete	completed	2	9	72	all woman sample	1	uíge-rural	rural	cabinda			no	15-24	secondary		middel	No	No	No	0	no	yes	yes	0.42305863	0.71382189	0.62434959	high	low	low	health	>4	wnated then	no
1 1 2	ZM7	1	1	2	1	1892890	8	2018	1424	43319	1	1982	985	36	35-39	month and year - information complete	completed	7	13	68	all woman sample	1	uíge-rural	rural	uíge			no	35-49	noformal	secondary	poor	yes	No	No	1	yes	no	no	0.42305863	0.71382189	0.62434959	high	low	low	health	>4	wenatednomor	no
1 25 2	ZM7	1	25	2	1	1892890	8	2018	1424	43319	3	1989	1071	29	25-29	year and age - month imputed	completed	7	13	68	all woman sample	1	uíge-rural	rural	uíge			no	25-34	noformal	primar	poor	No	No	No	0	no	no	no	0.42305863	0.71382189	0.62434959	high	low	low	health	>4	wanted later	yes
11109 2	BU7	1	1109	2	1	552199	10	2016	1402	42665	10	1978	946	38	35-39	month and year - information complete	completed	22	11	70	all woman sample	1	luanda-rural	rural	luanda			no	35-49	noformal	noformal	poor	No	No	No	0	no	no	no	0.42305863	0.71382189	0.62434959	high	low	low	home	3-Jan	wenatednomor	no
1 290 2	MW7	1	290	2	1	118748	1	2016	1393	42395	8	1977	932	38	35-39	month and year - information complete	completed	26	8	73	all woman sample	1	benguela-rural	urban	zaire			no	35-49	primar	primar	rich	yes	No	yes	2	yes	yes	yes	0.42305863	0.71382189	0.62434959	high	low	low	health	>4	wenatednomor	no
1 49 2	GN7	1	49	2	1	364676	5	2018	1421	43238	2	1980	962	38	35-39	month and year - information complete	completed	18	16	65	all woman sample	1	cuanza sul-rural	urban	malanje			no	35-49	noformal	noformal	middel	No	No	No	0	no	no	yes	0.42305863	0.71382189	0.62434959	high	low	low	home	>4	wnated then	yes
13604 2	BU7	1	3604	2	1	552199	10	2016	1402	42668	6	1988	1062	28	25-29	month and year - information complete	completed	25	11	70	all woman sample	1	luanda-rural	rural	luanda			no	25-34	primar	noformal	poor	No	No	No	0	no	yes	no	0.42305863	0.71382189	0.62434959	high	low	low	health	>4	wanted later	no
1 1 2	NG7	1	1	2	1	1335530	9	2018	1425	43345	3	1978	939	40	40-44	month and year - information complete	completed	2	12	69	all woman sample	1	cabinda-urban	urban	cabinda			no	35-49	secondary	secondary	rich	yes	yes	yes	3	yes	yes	yes	0.42305863	0.71382189	0.62434959	high	low	low	health	>4	wanted later	yes
1 105 2	TZ7	1	105	2	1	1644808	11	2015	1391	42324	2	1985	1022	30	30-34	month and year - information complete	completed	16	10	71	all woman sample	1	cabinda-urban	rural	cabinda			no	25-34	noformal	primar	poor	yes	No	No	1	yes	no	no	0.42305863	0.71382189	0.62434959	high	low	low	health	>4	wanted later	no
1 67 3	GN7	1	67	3	1	364676	5	2018	1421	43239	10	1998	1186	19	15-19	month and year - information complete	completed	19	16	65	all woman sample	1	cuanza sul-rural	urban	malanje			no	15-24	noformal	noformal	rich	No	No	No	0	no	no	yes	0.42305863	0.71382189	0.62434959	high	low	low	health	>4	wanted later	yes
1 270 01	SL7	1	270	1	1	642171	7	2019	1435	43658	3	1979	951	40	40-44	month and year - information complete	completed	12	14	67	all woman sample	1	namibe-rural	rural	luanda			no	35-49	primar	primar	poor	No	No	No	0	no	yes	no	0.42305863	0.71382189	0.62434959	high	low	low	health	>4	wenatednomor	yes
1 19 2	SN7	1	19	2	1	2884875	6	2019	1434	43620	2	1986	1034	33	30-34	month and year - information complete	completed	4	15	66	all woman sample	1	cabinda-urban	urban	cabinda			yes	25-34	noformal	primar	middel	yes	No	yes	2	yes	no	yes	0.42305863	0.71382189	0.62434959	high	low	low	health	3-Jan	wanted later	yes
1 166 2	MW7	1	166	2	1	118748	1	2016	1393	42396	3	1989	1071	26	25-29	month and year - information complete	completed	27	8	73	all woman sample	1	benguela-rural	urban	zaire			no	25-34	secondary	secondary	rich	yes	yes	yes	3	yes	yes	yes	0.42305863	0.71382189	0.62434959	high	low	low	health	>4	wenatednomor	no
1 18 3	ZM7	1	18	3	1	1892890	8	2018	1424	43317	12	2001	1224	16	15-19	age - year/month imputed	completed	5	13	68	all woman sample	1	uíge-rural	rural	uíge			no	15-24	primar		poor	No	No	No	0	no	yes	no	0.42305863	0.71382189	0.62434959	high	low	low	health	>4	wanted later	no
16051 2	BU7	1	6051	2	1	552199	10	2016	1402	42667	9	1977	933	39	35-39	month and year - information complete	completed	24	11	70	all woman sample	1	luanda-rural	rural	luanda			no	35-49	noformal	noformal	poor	No	No	No	0	no	no	no	0.42305863	0.71382189	0.62434959	high	low	low	home	>4	wenatednomor	no
1 9 30	BJ7	1	9	30	1	1134416	1	2018	1417	43130	1	1970	841	48	45-49	month and year - information complete	completed	30	8	73	all woman sample	1	cabinda-rural	rural	cabinda			no	35-49	noformal	noformal	middel	yes	No	No	1	yes	no	yes	0.42305863	0.71382189	0.62434959	high	low	low	health	>4	wenatednomor	no
1 192 2	MW7	1	192	2	1	118748	1	2016	1393	42395	1	1993	1117	23	20-24	month and year - information complete	completed	26	8	73	all woman sample	1	benguela-rural	urban	zaire			yes	15-24	secondary	secondary	rich	yes	No	yes	2	yes	yes	yes	0.42305863	0.71382189	0.62434959	high	low	low	health	>4	wanted later	no
1 39 11	BJ7	1	39	11	1	1134416	1	2018	1417	43130	1	1997	1165	21	20-24	month and year - information complete	completed	30	8	73	all woman sample	1	cabinda-rural	rural	cabinda			no	15-24	noformal	noformal	poor	No	No	No	0	no	no	no	0.42305863	0.71382189	0.62434959	high	low	low	health	>4	wnated then	no
0001063 02	KE6	1	63	2	1	5476381	8	2014	1376		8	1988	1064	26	25-29	month and year - information complete	completed	19	13	68	all woman sample	1	cabinda-urban	urban	benguela			no	25-34	secondary		rich	yes	yes	yes	3	yes	yes	yes	0.42305863	0.71382189	0.62434959	high	low	low	health	>4	wenatednomor	no
1 5 2	ZW7	1	5	2	1	1818330	10	2015	1390	42289	7	1977	931	38	35-39	month and year - information complete	completed	12	11	70	all woman sample	1	uíge-rural	rural	uíge			no	35-49	primar	secondary	poor	yes	No	No	1	yes	yes	no	0.42305863	0.71382189	0.62434959	high	low	low	home	>4	wenatednomor	yes
1302 2	LS6	1	302	2	1	1088329	10	2014	1378		7	1986	1039	28	25-29	month and year - information complete	completed	29	11	70	all woman sample	1	cuanza norte-urban	rural	cuanza norte			no	25-34	secondary	primar	rich	yes	No	yes	2	yes	yes	yes	0.42305863	0.71382189	0.62434959	high	low	low	health	3-Jan	wenatednomor	yes
1 18 02	RW7	1	18	2	1	1463600	6	2020	1446	43998	7	1987	1051	32	30-34	month and year - information complete	completed	16	5	76	all woman sample	1	zaire-rural	rural	cabinda			yes	25-34	primar	primar	rich	No	No	yes	1	yes	yes	yes	0.42305863	0.71382189	0.62434959	high	low	low	health	>4	wenatednomor	no
2 12 2	ZM7	2	12	2	2	550729	11	2018	1427	43423	6	1995	1146	23	20-24	month and year - information complete	completed	19	10	71	all woman sample	2	zaire-rural	rural	zaire			no	15-24	primar	primar	poor	No	yes	No	1	yes	yes	no	0.27177522	0.81269222	0.70404845	low	high	high	health	>4	wenatednomor	yes
2 6 2	SN7	2	6	2	2	4311268	12	2019	1440	43800	1	1991	1093	28	25-29	month and year - information complete	completed	1	9	72	all woman sample	2	cabinda-urban	urban	cabinda			no	25-34	secondary	secondary	rich	yes	yes	yes	3	yes	yes	yes	0.27177522	0.81269222	0.70404845	low	high	high	health	>4	wanted later	yes
2 46 03	SL7	2	46	3	2	1129547	7	2019	1435	43653	5	2000	1205	19	15-19	month and year - information complete	completed	7	14	67	all woman sample	2	malanje-rural	rural	zaire			no	15-24	primar		poor	yes	yes	No	2	yes	yes	no	0.27177522	0.81269222	0.70404845	low	high	high	health	>4	wnated then	yes
2 16 2	TZ7	2	16	2	2	1668235	11	2015	1391	42327	2	1993	1118	22	20-24	month and year - information complete	completed	19	10	71	all woman sample	2	cabinda-urban	rural	cabinda			no	15-24	primar	primar	middel	yes	No	No	1	yes	yes	yes	0.27177522	0.81269222	0.70404845	low	high	high	home	>4	wanted later	no
2 269 2	MW7	2	269	2	2	1258174	12	2015	1392	42339	7	1991	1099	24	20-24	month and year - information complete	completed	1	9	72	all woman sample	2	malanje-urban	rural	zaire			yes	15-24	primar	primar	poor	yes	No	No	1	yes	yes	no	0.27177522	0.81269222	0.70404845	low	high	high	health	>4	wanted later	no
2 14 02	RW7	2	14	2	2	494313	6	2020	1446	44008	1	1972	865	48	45-49	month and year - information complete	completed	26	5	76	all woman sample	2	cuanza norte-rural	rural	zaire			no	35-49	primar	noformal	poor	yes	No	No	1	yes	yes	no	0.27177522	0.81269222	0.70404845	low	high	high	health	>4	wenatednomor	no
2 30 2	ML7	2	30	2	2	1057078	10	2018	1426	43377	6	1976	918	42	40-44	month and year - information complete	completed	4	11	70	all woman sample	2	uíge-urban	rural	cabinda			no	35-49	primar	noformal	rich	No	yes	No	1	yes	yes	yes	0.27177522	0.81269222	0.70404845	low	high	high	health	>4	wnated then	no
2 7 2	BJ7	2	7	2	2	1078131	1	2018	1417	43126	1	1983	997	35	35-39	month and year - information complete	completed	26	8	73	all woman sample	2	cabinda-rural	rural	cabinda			no	35-49	noformal	noformal	poor	No	No	No	0	no	no	no	0.27177522	0.81269222	0.70404845	low	high	high	health	>4	wnated then	no
2 8 1	ZW7	2	8	1	2	1427470	10	2015	1390	42290	5	1979	953	36	35-39	month and year - information complete	completed	13	11	70	all woman sample	2	lunda norte-rural	rural	lunda norte			no	35-49	primar		poor	No	No	No	0	no	yes	no	0.27177522	0.81269222	0.70404845	low	high	high	home	>4	wenatednomor	yes
2 33 2	GN7	2	33	2	2	864431	5	2018	1421	43245	1	1981	973	37	35-39	month and year - information complete	completed	25	16	65	all woman sample	2	malanje-urban	rural	malanje			no	35-49	noformal	noformal	middel	No	No	No	0	no	no	yes	0.27177522	0.81269222	0.70404845	low	high	high	home	no	wenatednomor	no
2 20 3	ZW7	2	20	3	2	1427470	10	2015	1390	42291	11	1993	1127	21	20-24	month and year - information complete	completed	14	11	70	all woman sample	2	lunda norte-rural	rural	lunda norte			no	15-24	primar	secondary	middel	No	No	No	0	no	yes	yes	0.27177522	0.81269222	0.70404845	low	high	high	health	>4	wanted later	yes
2117 3	LS6	2	117	3	2	621738	9	2014	1377		8	1994	1136	20	20-24	month and year - information complete	completed	30	12	69	all woman sample	2	malanje-urban	rural	malanje			no	15-24	primar		poor	yes	No	No	1	yes	yes	no	0.27177522	0.81269222	0.70404845	low	high	high	health	>4	wnated then	yes
2 22 3	LS6	2	22	3	2	621738	9	2014	1377		1	1982	985	32	30-34	month and year - information complete	completed	30	12	69	all woman sample	2	malanje-urban	rural	malanje			no	25-34	primar	primar	poor	No	No	No	0	no	yes	no	0.27177522	0.81269222	0.70404845	low	high	high	home	no	wenatednomor	no
2 193 2	MW7	2	193	2	2	1258174	12	2015	1392	42339	7	1981	979	34	30-34	month and year - information complete	completed	1	9	72	all woman sample	2	malanje-urban	rural	zaire			no	25-34	primar	primar	middel	yes	No	No	1	yes	yes	yes	0.27177522	0.81269222	0.70404845	low	high	high	health	>4	wenatednomor	no
2 681 3	CM7	2	681	3	2	456452	10	2018	1426	43402	9	1995	1149	23	20-24	month and year - information complete	completed	29	no calendar	no calendar	all woman sample	2	luanda-urban	rural	luanda			no	15-24	secondary	secondary	poor	No	yes	yes	2	yes	yes	no	0.27177522	0.81269222	0.70404845	low	high	high	health	3-Jan	wanted later	no
2 61 2	MW7	2	61	2	2	1258174	12	2015	1392	42339	2	1995	1142	20	20-24	month and year - information complete	completed	1	9	72	all woman sample	2	malanje-urban	rural	zaire			no	15-24	primar	primar	poor	No	No	No	0	no	yes	no	0.27177522	0.81269222	0.70404845	low	high	high	health	>4	wanted later	no
2305 2	LS6	2	305	2	2	621738	9	2014	1377		9	1994	1137	20	20-24	month and year - information complete	completed	30	12	69	all woman sample	2	malanje-urban	rural	malanje			no	15-24	secondary		middel	yes	No	No	1	yes	yes	yes	0.27177522	0.81269222	0.70404845	low	high	high	home	>4	wanted later	yes
2 3 1	TD6	2	3	1	2	1326713	12	2014	1380		2	1976	914	38	35-39	year and age - month imputed	completed	24			all woman sample	2	namibe-urban	urban	namibe			no	35-49	noformal	noformal	rich	No	No	No	0	no	no	yes	0.27177522	0.81269222	0.70404845	low	high	high	home	>4	wenatednomor	no
00020021 02	AO7	2	21	2	2	213740	12	2015	1392	42356	11	1974	899	41	40-44	month and year - information complete	completed	18	9	72	all woman sample	2	lunda sul-urban	urban	lunda sul			no	35-49	noformal	secondary	rich	yes	No	yes	2	yes	no	yes	0.27177522	0.81269222	0.70404845	low	high	high	health	>4	wenatednomor	no
2 127 2	MW7	2	127	2	2	1258174	12	2015	1392	42339	10	1982	994	33	30-34	month and year - information complete	completed	1	9	72	all woman sample	2	malanje-urban	rural	zaire			no	25-34	primar	noformal	rich	yes	No	No	1	yes	yes	yes	0.27177522	0.81269222	0.70404845	low	high	high	health	>4	wnated then	no
2 11 02	RW7	2	11	2	2	494313	6	2020	1446	44007	1	1992	1105	28	25-29	month and year - information complete	completed	25	5	76	all woman sample	2	cuanza norte-rural	rural	zaire			no	25-34	primar	primar	poor	yes	No	No	1	yes	yes	no	0.27177522	0.81269222	0.70404845	low	high	high	health	>4	wanted later	no
2 89 03	SL7	2	89	3	2	1129547	7	2019	1435	43655	10	1975	910	43	40-44	month and year - information complete	completed	9	14	67	all woman sample	2	malanje-rural	rural	zaire			no	35-49	noformal	noformal	poor	yes	No	No	1	yes	no	no	0.27177522	0.81269222	0.70404845	low	high	high	health	>4	wenatednomor	yes
2 7 2	ZM7	2	7	2	2	550729	11	2018	1427	43422	10	1994	1138	24	20-24	month and year - information complete	completed	18	10	71	all woman sample	2	zaire-rural	rural	zaire			no	15-24	secondary		poor	No	yes	No	1	yes	yes	no	0.27177522	0.81269222	0.70404845	low	high	high	health	>4	wnated then	yes
2 75 2	ZA7	2	75	2	2	1206331	9	2016	1401	42634	5	1985	1025	31	30-34	month and year - information complete	completed	21	12	69	all woman sample	2	malanje-urban	rural	cuanza norte			no	25-34	secondary		middel	yes	No	yes	2	yes	yes	yes	0.27177522	0.81269222	0.70404845	low	high	high	health	>4	wnated then	no
2250 2	LS6	2	250	2	2	621738	9	2014	1377		8	1982	992	32	30-34	month and year - information complete	completed	29	12	69	all woman sample	2	malanje-urban	rural	malanje			no	25-34	primar	primar	poor	yes	No	yes	2	yes	yes	no	0.27177522	0.81269222	0.70404845	low	high	high	health	>4	wenatednomor	yes
2 271 02	SL7	2	271	2	2	1129547	7	2019	1435	43654	7	1983	1003	36	35-39	month and year - information complete	completed	8	14	67	all woman sample	2	malanje-rural	rural	zaire			no	35-49	noformal	secondary	middel	yes	No	No	1	yes	no	yes	0.27177522	0.81269222	0.70404845	low	high	high	health	no	wnated then	yes
0002006 02	KE6	2	6	2	2	3785324	8	2014	1376		1	1979	949	35	35-39	month and year - information complete	completed	24	13	68	all woman sample	2	cabinda-urban	urban	benguela			yes	35-49	primar	secondary	rich	yes	No	No	1	yes	yes	yes	0.27177522	0.81269222	0.70404845	low	high	high	home	3-Jan	wanted later	no
0002022 02	KE6	2	22	2	2	3785324	8	2014	1376		12	1988	1068	25	25-29	month and year - information complete	completed	24	13	68	all woman sample	2	cabinda-urban	urban	benguela			no	25-34	secondary		rich	No	yes	yes	2	yes	yes	yes	0.27177522	0.81269222	0.70404845	low	high	high	health	>4	wenatednomor	no
2 9 02	RW7	2	9	2	2	494313	6	2020	1446	44009	6	1983	1002	37	35-39	month and year - information complete	completed	27	5	76	all woman sample	2	cuanza norte-rural	rural	zaire			no	35-49	primar	primar	poor	No	No	No	0	no	yes	no	0.27177522	0.81269222	0.70404845	low	high	high	health	3-Jan	wenatednomor	no
2 18 5	ZW7	2	18	5	2	1427470	10	2015	1390	42289	8	1991	1100	24	20-24	month and year - information complete	completed	12	11	70	all woman sample	2	lunda norte-rural	rural	lunda norte			no	15-24	secondary	secondary	poor	No	No	No	0	no	yes	no	0.27177522	0.81269222	0.70404845	low	high	high	health	>4	wanted later	yes
00020029 1	UG7	2	29	1	2	996073	9	2016	1401	42615	11	1983	1007	32	30-34	month and year - information complete	completed	2	12	69	all woman sample	2	cabinda-urban	urban	0			yes	25-34	secondary		rich	yes	No	yes	2	yes	yes	yes	0.27177522	0.81269222	0.70404845	low	high	high	health	>4	wenatednomor	no
00020025 5	UG7	2	25	5	2	996073	8	2016	1400	42610	11	1989	1079	26	25-29	month and year - information complete	completed	28	13	68	all woman sample	2	cabinda-urban	urban	0			no	25-34	secondary		rich	yes	No	yes	2	yes	yes	yes	0.27177522	0.81269222	0.70404845	low	high	high	health	>4	wnated then	no
2 100 3	GN7	2	100	3	2	864431	5	2018	1421	43245	8	1993	1124	24	20-24	month and year - information complete	completed	25	16	65	all woman sample	2	malanje-urban	rural	malanje			no	15-24	noformal	noformal	poor	No	No	No	0	no	no	no	0.27177522	0.81269222	0.70404845	low	high	high	home	>4	wnated then	no
2 98 2	NG7	2	98	2	2	2726707	9	2018	1425	43348	1	1990	1081	28	25-29	month and year - information complete	completed	5	12	69	all woman sample	2	cabinda-urban	urban	cabinda			no	25-34	secondary		rich	yes	yes	yes	3	yes	yes	yes	0.27177522	0.81269222	0.70404845	low	high	high	health	>4	wanted later	yes
2 70 2	BU7	2	70	2	2	982875	2	2017	1406	42773	3	1989	1071	27	25-29	month and year - information complete	completed	7	7	74	all woman sample	2	malanje-rural	rural	malanje			yes	25-34	primar	primar	poor	No	No	No	0	no	yes	no	0.27177522	0.81269222	0.70404845	low	high	high	health	>4	wanted later	no
217 2	TD6	2	17	2	2	1326713	12	2014	1380		8	1994	1136	20	20-24	month and year - information complete	completed	27			all woman sample	2	namibe-urban	urban	namibe			no	15-24	noformal	noformal	middel	No	No	No	0	no	no	yes	0.27177522	0.81269222	0.70404845	low	high	high	home	3-Jan	wanted later	no
00020015 2	UG7	2	15	2	2	996073	8	2016	1400	42610	11	1987	1055	28	25-29	month and year - information complete	completed	28	13	68	all woman sample	2	cabinda-urban	urban	0			no	25-34	secondary	primar	rich	yes	No	yes	2	yes	yes	yes	0.27177522	0.81269222	0.70404845	low	high	high	health	>4	wanted later	no
00020018 1	UG7	2	18	1	2	996073	8	2016	1400	42610	8	1996	1160	20	20-24	month and year - information complete	completed	28	13	68	all woman sample	2	cabinda-urban	urban	0			no	15-24	secondary		rich	No	No	No	0	no	yes	yes	0.27177522	0.81269222	0.70404845	low	high	high	health	3-Jan	wenatednomor	no
2 86 2	MW7	2	86	2	2	1258174	12	2015	1392	42339	2	1986	1034	29	25-29	month and year - information complete	completed	1	9	72	all woman sample	2	malanje-urban	rural	zaire			no	25-34	secondary	secondary	rich	No	No	No	0	no	yes	yes	0.27177522	0.81269222	0.70404845	low	high	high	health	>4	wenatednomor	yes
2 18 01	RW7	2	18	1	2	494313	6	2020	1446	44009	1	1990	1081	30	30-34	month and year - information complete	completed	27	5	76	all woman sample	2	cuanza norte-rural	rural	zaire			no	25-34	primar		middel	yes	No	No	1	yes	yes	yes	0.27177522	0.81269222	0.70404845	low	high	high	health	>4	wenatednomor	no
2 25 4	ZW7	2	25	4	2	1427470	10	2015	1390	42290	3	1987	1047	28	25-29	month and year - information complete	completed	13	11	70	all woman sample	2	lunda norte-rural	rural	lunda norte			no	25-34	secondary		poor	yes	No	No	1	yes	yes	no	0.27177522	0.81269222	0.70404845	low	high	high	health	3-Jan	wenatednomor	yes
2 32 08	SL7	2	32	8	2	1129547	7	2019	1435	43653	10	2000	1210	18	15-19	month and year - information complete	completed	7	14	67	all woman sample	2	malanje-rural	rural	zaire			no	15-24	secondary	secondary	poor	yes	No	No	1	yes	yes	no	0.27177522	0.81269222	0.70404845	low	high	high	health	>4	wnated then	yes
2 15 1	MW7	2	15	1	2	1258174	11	2015	1391	42338	2	1971	854	44	40-44	month and year - information complete	completed	30	10	71	all woman sample	2	malanje-urban	rural	zaire			no	35-49	noformal	primar	rich	No	No	No	0	no	no	yes	0.27177522	0.81269222	0.70404845	low	high	high	health	3-Jan	wnated then	no
2 76 4	BJ7	2	76	4	2	1078131	1	2018	1417	43131	1	1994	1129	24	20-24	month and year - information complete	completed	31	8	73	all woman sample	2	cabinda-rural	rural	cabinda			no	15-24	noformal	noformal	middel	No	No	No	0	no	no	yes	0.27177522	0.81269222	0.70404845	low	high	high	health	3-Jan	wanted later	no
2 136 2	TZ7	2	136	2	2	1668235	11	2015	1391	42327	6	1977	930	38	35-39	month and year - information complete	completed	19	10	71	all woman sample	2	cabinda-urban	rural	cabinda			no	35-49	primar	primar	middel	yes	No	No	1	yes	yes	yes	0.27177522	0.81269222	0.70404845	low	high	high	home	>4	wenatednomor	yes
2274 2	LS6	2	274	2	2	621738	9	2014	1377		2	1988	1058	26	25-29	month and year - information complete	completed	29	12	69	all woman sample	2	malanje-urban	rural	malanje			no	25-34	primar	noformal	poor	No	No	No	0	no	yes	no	0.27177522	0.81269222	0.70404845	low	high	high	health	>4	wenatednomor	no
00020019 2	UG7	2	19	2	2	996073	8	2016	1400	42608	2	1994	1130	22	20-24	month and year - information complete	completed	26	13	68	all woman sample	2	cabinda-urban	urban	0			no	15-24	secondary	secondary	rich	No	yes	No	1	yes	yes	yes	0.27177522	0.81269222	0.70404845	low	high	high	health	>4	wanted later	no
2 162 2	TZ7	2	162	2	2	1668235	11	2015	1391	42327	6	1971	858	44	40-44	month and year - information complete	completed	19	10	71	all woman sample	2	cabinda-urban	rural	cabinda			no	35-49	primar	noformal	middel	yes	No	No	1	yes	yes	yes	0.27177522	0.81269222	0.70404845	low	high	high	home	3-Jan	wenatednomor	yes
2 96 3	ZA7	2	96	3	2	1206331	9	2016	1401	42633	6	1975	906	41	40-44	month and year - information complete	completed	20	12	69	all woman sample	2	malanje-urban	rural	cuanza norte			no	35-49	secondary		poor	yes	No	yes	2	yes	yes	no	0.27177522	0.81269222	0.70404845	low	high	high	health	>4	wnated then	no
00020023 01	AO7	2	23	1	2	213740	12	2015	1392	42356	3	1987	1047	28	25-29	month and year - information complete	completed	18	9	72	all woman sample	2	lunda sul-urban	urban	lunda sul			no	25-34	secondary	secondary	rich	yes	yes	yes	3	yes	yes	yes	0.27177522	0.81269222	0.70404845	low	high	high	home	>4	wanted later	no
2 191 1	CM7	2	191	1	2	456452	10	2018	1426	43400	3	1985	1023	33	30-34	month and year - information complete	completed	27	no calendar	no calendar	all woman sample	2	luanda-urban	rural	luanda			no	25-34	primar	secondary	poor	No	yes	yes	2	yes	yes	no	0.27177522	0.81269222	0.70404845	low	high	high	home	>4	wanted later	no
2 1 02	RW7	2	1	2	2	494313	6	2020	1446	44007	4	1989	1072	31	30-34	month and year - information complete	completed	25	5	76	all woman sample	2	cuanza norte-rural	rural	zaire			yes	25-34	primar	primar	poor	yes	No	No	1	yes	yes	no	0.27177522	0.81269222	0.70404845	low	high	high	health	>4	wenatednomor	yes
2 10 9	ZM7	2	10	9	2	550729	11	2018	1427	43422	9	1990	1089	28	25-29	month and year - information complete	completed	18	10	71	all woman sample	2	zaire-rural	rural	zaire			no	25-34	secondary	secondary	middel	yes	yes	yes	3	yes	yes	yes	0.27177522	0.81269222	0.70404845	low	high	high	health	3-Jan	wanted later	yes
00020005 1	UG7	2	5	1	2	996073	8	2016	1400	42610	4	1982	988	34	30-34	month and year - information complete	completed	28	13	68	all woman sample	2	cabinda-urban	urban	0			no	25-34	secondary	secondary	rich	No	yes	yes	2	yes	yes	yes	0.27177522	0.81269222	0.70404845	low	high	high	health	3-Jan	wenatednomor	no
2 207 02	SL7	2	207	2	2	1129547	7	2019	1435	43653	4	1979	952	40	40-44	month and year - information complete	completed	7	14	67	all woman sample	2	malanje-rural	rural	zaire			no	35-49	noformal	noformal	middel	yes	No	No	1	yes	no	yes	0.27177522	0.81269222	0.70404845	low	high	high	health	no	wenatednomor	yes
2 28 02	SL7	2	28	2	2	1129547	7	2019	1435	43654	8	1981	980	37	35-39	month and year - information complete	completed	8	14	67	all woman sample	2	malanje-rural	rural	zaire			no	35-49	primar	noformal	middel	yes	No	yes	2	yes	yes	yes	0.27177522	0.81269222	0.70404845	low	high	high	health	>4	wenatednomor	yes
0002006 01	KE6	2	6	1	2	3785324	8	2014	1376		4	1981	976	33	30-34	month and year - information complete	completed	24	13	68	all woman sample	2	cabinda-urban	urban	benguela			no	25-34	primar	primar	rich	yes	No	No	1	yes	yes	yes	0.27177522	0.81269222	0.70404845	low	high	high	home	>4	wenatednomor	no
2 5 2	GM7	2	5	2	2	174870	11	2019	1439	43791	10	1984	1018	35	35-39	month and year - information complete	completed	22	10	71	all woman sample	2	cabinda-urban	urban	cabinda			yes	35-49	secondary	secondary	rich	yes	yes	yes	3	yes	yes	yes	0.27177522	0.81269222	0.70404845	low	high	high	health	>4	wanted later	no
222 2	TD6	2	22	2	2	1326713	12	2014	1380		5	1981	977	33	30-34	month and year - information complete	completed	25			all woman sample	2	namibe-urban	urban	namibe			no	25-34	noformal	noformal	rich	No	No	No	0	no	no	yes	0.27177522	0.81269222	0.70404845	low	high	high	home	3-Jan	wanted later	yes
2 128 2	TZ7	2	128	2	2	1668235	11	2015	1391	42328	7	1998	1183	17	15-19	month and year - information complete	completed	20	10	71	all woman sample	2	cabinda-urban	rural	cabinda			no	15-24	primar	primar	poor	yes	No	No	1	yes	yes	no	0.27177522	0.81269222	0.70404845	low	high	high	home	>4	wanted later	no
2 75 3	ZA7	2	75	3	2	1206331	9	2016	1401	42634	12	1993	1128	22	20-24	month and year - information complete	completed	21	12	69	all woman sample	2	malanje-urban	rural	cuanza norte			yes	15-24	secondary		middel	yes	yes	yes	3	yes	yes	yes	0.27177522	0.81269222	0.70404845	low	high	high	health	>4	wenatednomor	yes
2 268 05	SL7	2	268	5	2	1129547	7	2019	1435	43655	5	2000	1205	19	15-19	month and year - information complete	completed	9	14	67	all woman sample	2	malanje-rural	rural	zaire			no	15-24	secondary		middel	yes	No	yes	2	yes	yes	yes	0.27177522	0.81269222	0.70404845	low	high	high	health	>4	wnated then	yes
2 3 3	ZM7	2	3	3	2	550729	11	2018	1427	43423	1	1998	1177	20	20-24	month and year - information complete	completed	19	10	71	all woman sample	2	zaire-rural	rural	zaire			no	15-24	secondary		middel	yes	No	yes	2	yes	yes	yes	0.27177522	0.81269222	0.70404845	low	high	high	health	>4	wanted later	no
2 9 1	ML7	2	9	1	2	1057078	10	2018	1426	43376	4	1996	1156	22	20-24	year and age - month imputed	completed	3	11	70	all woman sample	2	uíge-urban	rural	cabinda			no	15-24	noformal	secondary	rich	No	No	No	0	no	no	yes	0.27177522	0.81269222	0.70404845	low	high	high	health	no	wnated then	no
2 28 2	ZM7	2	28	2	2	550729	11	2018	1427	43423	6	1986	1038	32	30-34	month and year - information complete	completed	19	10	71	all woman sample	2	zaire-rural	rural	zaire			no	25-34	primar	secondary	middel	No	No	No	0	no	yes	yes	0.27177522	0.81269222	0.70404845	low	high	high	home	3-Jan	wenatednomor	no
2 69 2	GN7	2	69	2	2	864431	5	2018	1421	43245	7	1982	991	35	35-39	month and year - information complete	completed	25	16	65	all woman sample	2	malanje-urban	rural	malanje			no	35-49	noformal	noformal	poor	No	No	No	0	no	no	no	0.27177522	0.81269222	0.70404845	low	high	high	home	>4	wenatednomor	no
2246 2	LS6	2	246	2	2	621738	9	2014	1377		3	1988	1059	26	25-29	month and year - information complete	completed	30	12	69	all woman sample	2	malanje-urban	rural	malanje			no	25-34	secondary		rich	yes	No	No	1	yes	yes	yes	0.27177522	0.81269222	0.70404845	low	high	high	home	no	wenatednomor	yes
00020022 02	AO7	2	22	2	2	213740	12	2015	1392	42356	12	1997	1176	18	15-19	month and year - information complete	completed	18	9	72	all woman sample	2	lunda sul-urban	urban	lunda sul			no	15-24	secondary	secondary	middel	No	No	yes	1	yes	yes	yes	0.27177522	0.81269222	0.70404845	low	high	high	health	3-Jan	wanted later	no
2 16 1	ZW7	2	16	1	2	1427470	10	2015	1390	42290	12	1994	1140	20	20-24	month and year - information complete	completed	13	11	70	all woman sample	2	lunda norte-rural	rural	lunda norte			no	15-24	secondary	secondary	poor	No	yes	No	1	yes	yes	no	0.27177522	0.81269222	0.70404845	low	high	high	health	3-Jan	wanted later	yes
2 57 1	LB7	2	57	1	2	766457	1	2020	1441	43845	3	1974	891	45	45-49	month and year - information complete	completed	15	9	72	all woman sample	2	huambo-rural	rural	uíge			no	35-49	noformal	noformal	middel	yes	No	No	1	yes	no	yes	0.27177522	0.81269222	0.70404845	low	high	high	health	>4	wenatednomor	yes
2 18 3	LS6	2	18	3	2	621738	9	2014	1377		1	1982	985	32	30-34	month and year - information complete	completed	29	12	69	all woman sample	2	malanje-urban	rural	malanje			no	25-34	primar	primar	poor	No	No	No	0	no	yes	no	0.27177522	0.81269222	0.70404845	low	high	high	home	3-Jan	wenatednomor	yes
2 159 2	LB7	2	159	2	2	766457	1	2020	1441	43843	8	1979	956	40	40-44	month and year - information complete	completed	13	9	72	all woman sample	2	huambo-rural	rural	uíge			no	35-49	primar	primar	middel	yes	No	No	1	yes	yes	yes	0.27177522	0.81269222	0.70404845	low	high	high	health	>4	wnated then	yes
2 926 2	BU7	2	926	2	2	982875	2	2017	1406	42773	9	1985	1029	31	30-34	month and year - information complete	completed	7	7	74	all woman sample	2	malanje-rural	rural	malanje			no	25-34	primar	primar	poor	No	No	No	0	no	yes	no	0.27177522	0.81269222	0.70404845	low	high	high	health	>4	wenatednomor	no
2 76 20	BJ7	2	76	20	2	1078131	1	2018	1417	43127	1	1976	913	42	40-44	month and year - information complete	completed	27	8	73	all woman sample	2	cabinda-rural	rural	cabinda			no	35-49	noformal	noformal	middel	No	No	No	0	no	no	yes	0.27177522	0.81269222	0.70404845	low	high	high	home	no	wenatednomor	no
2 297 2	LB7	2	297	2	2	766457	1	2020	1441	43843	1	2000	1201	20	20-24	month and year - information complete	completed	13	9	72	all woman sample	2	huambo-rural	rural	uíge			no	15-24	noformal	noformal	middel	yes	No	yes	2	yes	no	yes	0.27177522	0.81269222	0.70404845	low	high	high	health	>4	wanted later	no
2 5 2	ZM7	2	5	2	2	550729	11	2018	1427	43422	2	1994	1130	24	20-24	month and year - information complete	completed	18	10	71	all woman sample	2	zaire-rural	rural	zaire			no	15-24	primar	secondary	poor	No	No	No	0	no	yes	no	0.27177522	0.81269222	0.70404845	low	high	high	health	>4	wanted later	yes
2 50 2	ZA7	2	50	2	2	1206331	9	2016	1401	42634	3	1998	1179	18	15-19	month and year - information complete	completed	21	12	69	all woman sample	2	malanje-urban	rural	cuanza norte			no	15-24	secondary		middel	yes	yes	yes	3	yes	yes	yes	0.27177522	0.81269222	0.70404845	low	high	high	health	>4	wenatednomor	no
0002076 01	KE6	2	76	1	2	3785324	8	2014	1376		8	1979	956	35	35-39	month and year - information complete	completed	22	13	68	all woman sample	2	cabinda-urban	urban	benguela			no	35-49	primar	secondary	rich	yes	No	yes	2	yes	yes	yes	0.27177522	0.81269222	0.70404845	low	high	high	home	>4	wenatednomor	yes
00020009 01	AO7	2	9	1	2	213740	12	2015	1392	42356	2	1988	1058	27	25-29	month and year - information complete	completed	18	9	72	all woman sample	2	lunda sul-urban	urban	lunda sul			no	25-34	secondary		rich	yes	yes	yes	3	yes	yes	yes	0.27177522	0.81269222	0.70404845	low	high	high	home	>4	wanted later	no
2 42 14	BJ7	2	42	14	2	1078131	1	2018	1417	43127	1	2002	1225	16	15-19	month and year - information complete	completed	27	8	73	all woman sample	2	cabinda-rural	rural	cabinda			no	15-24	noformal	noformal	poor	No	No	No	0	no	no	no	0.27177522	0.81269222	0.70404845	low	high	high	health	no	wnated then	no
00020010 2	UG7	2	10	2	2	996073	8	2016	1400	42608	12	1981	984	34	30-34	month and year - information complete	completed	26	13	68	all woman sample	2	cabinda-urban	urban	0			no	25-34	secondary	secondary	rich	No	No	yes	1	yes	yes	yes	0.27177522	0.81269222	0.70404845	low	high	high	health	3-Jan	wenatednomor	no
2 26 2	ZM7	2	26	2	2	550729	11	2018	1427	43422	9	1978	945	40	40-44	month and year - information complete	completed	18	10	71	all woman sample	2	zaire-rural	rural	zaire			no	35-49	primar	primar	middel	No	No	No	0	no	yes	yes	0.27177522	0.81269222	0.70404845	low	high	high	health	3-Jan	wenatednomor	no
2 13 02	RW7	2	13	2	2	494313	6	2020	1446	44007	1	1991	1093	29	25-29	month and year - information complete	completed	25	5	76	all woman sample	2	cuanza norte-rural	rural	zaire			yes	25-34	secondary	noformal	middel	yes	No	No	1	yes	yes	yes	0.27177522	0.81269222	0.70404845	low	high	high	health	>4	wanted later	no
0002006 03	KE6	2	6	3	2	3785324	8	2014	1376		4	1983	1000	31	30-34	month and year - information complete	completed	24	13	68	all woman sample	2	cabinda-urban	urban	benguela			no	25-34	secondary		rich	yes	No	yes	2	yes	yes	yes	0.27177522	0.81269222	0.70404845	low	high	high	home	>4	wnated then	yes
2 88 3	BJ7	2	88	3	2	1078131	1	2018	1417	43127	2	1999	1190	18	15-19	month and year - information complete	completed	27	8	73	all woman sample	2	cabinda-rural	rural	cabinda			yes	15-24	secondary	secondary	middel	yes	No	yes	2	yes	yes	yes	0.27177522	0.81269222	0.70404845	low	high	high	health	>4	wanted later	yes
2 290 2	MW7	2	290	2	2	1258174	11	2015	1391	42338	6	1988	1062	27	25-29	month and year - information complete	completed	30	10	71	all woman sample	2	malanje-urban	rural	zaire			yes	25-34	primar	secondary	middel	No	No	No	0	no	yes	yes	0.27177522	0.81269222	0.70404845	low	high	high	health	3-Jan	wenatednomor	no
2 30 3	ZM7	2	30	3	2	550729	11	2018	1427	43423	1	1998	1177	20	20-24	month and year - information complete	completed	19	10	71	all woman sample	2	zaire-rural	rural	zaire			no	15-24	secondary		middel	yes	yes	No	2	yes	yes	yes	0.27177522	0.81269222	0.70404845	low	high	high	health	>4	wenatednomor	yes
2 34 4	ZA7	2	34	4	2	1206331	9	2016	1401	42634	3	1990	1083	26	25-29	month and year - information complete	completed	21	12	69	all woman sample	2	malanje-urban	rural	cuanza norte			no	25-34	secondary	secondary	poor	yes	yes	yes	3	yes	yes	no	0.27177522	0.81269222	0.70404845	low	high	high	health	>4	wenatednomor	yes
2 153 2	TZ7	2	153	2	2	1668235	11	2015	1391	42328	12	1986	1044	28	25-29	month and year - information complete	completed	20	10	71	all woman sample	2	cabinda-urban	rural	cabinda			no	25-34	primar	primar	middel	No	No	No	0	no	yes	yes	0.27177522	0.81269222	0.70404845	low	high	high	home	>4	wanted later	no
2 47 02	SL7	2	47	2	2	1129547	7	2019	1435	43655	5	1997	1169	22	20-24	month and year - information complete	completed	9	14	67	all woman sample	2	malanje-rural	rural	zaire			no	15-24	secondary	secondary	middel	No	No	No	0	no	yes	yes	0.27177522	0.81269222	0.70404845	low	high	high	health	>4	wnated then	yes
2 37 3	GM7	2	37	3	2	174870	11	2019	1439	43791	2	1972	866	47	45-49	month and year - information complete	completed	22	10	71	all woman sample	2	cabinda-urban	urban	cabinda			no	35-49	secondary	secondary	rich	yes	yes	yes	3	yes	yes	yes	0.27177522	0.81269222	0.70404845	low	high	high	health	>4	wenatednomor	yes
2180 3	LS6	2	180	3	2	621738	9	2014	1377		7	1987	1051	27	25-29	month and year - information complete	completed	30	12	69	all woman sample	2	malanje-urban	rural	malanje			no	25-34	primar	primar	poor	No	No	No	0	no	yes	no	0.27177522	0.81269222	0.70404845	low	high	high	health	>4	wenatednomor	yes
2 140 10	SL7	2	140	10	2	1129547	7	2019	1435	43653	5	1999	1193	20	20-24	month and year - information complete	completed	7	14	67	all woman sample	2	malanje-rural	rural	zaire			no	15-24	secondary		middel	yes	No	yes	2	yes	yes	yes	0.27177522	0.81269222	0.70404845	low	high	high	health	>4	wnated then	no
2 162 3	TZ7	2	162	3	2	1668235	11	2015	1391	42327	11	1993	1127	22	20-24	month and year - information complete	completed	19	10	71	all woman sample	2	cabinda-urban	rural	cabinda			no	15-24	primar		middel	yes	yes	No	2	yes	yes	yes	0.27177522	0.81269222	0.70404845	low	high	high	home	3-Jan	wnated then	no
2 231 3	MW7	2	231	3	2	1258174	12	2015	1392	42339	12	1994	1140	21	20-24	month and year - information complete	completed	1	9	72	all woman sample	2	malanje-urban	rural	zaire			no	15-24	primar	secondary	rich	No	No	No	0	no	yes	yes	0.27177522	0.81269222	0.70404845	low	high	high	health	3-Jan	wanted later	no
2 23 1	ZW7	2	23	1	2	1427470	10	2015	1390	42289	12	1983	1008	31	30-34	month and year - information complete	completed	12	11	70	all woman sample	2	lunda norte-rural	rural	lunda norte			no	25-34	secondary	secondary	poor	No	No	No	0	no	yes	no	0.27177522	0.81269222	0.70404845	low	high	high	home	3-Jan	wenatednomor	yes
2 21 4	SN7	2	21	4	2	4311268	12	2019	1440	43801	9	1978	945	41	40-44	month and year - information complete	completed	2	9	72	all woman sample	2	cabinda-urban	urban	cabinda			no	35-49	secondary	secondary	rich	yes	yes	yes	3	yes	yes	yes	0.27177522	0.81269222	0.70404845	low	high	high	health	3-Jan	wnated then	yes
28854 2	BU7	2	8854	2	2	982875	2	2017	1406	42772	4	1996	1156	20	20-24	month and year - information complete	completed	6	7	74	all woman sample	2	malanje-rural	rural	malanje			no	15-24	primar	primar	poor	No	No	No	0	no	yes	no	0.27177522	0.81269222	0.70404845	low	high	high	health	>4	wanted later	no
0002080 02	KE6	2	80	2	2	3785324	8	2014	1376		8	1996	1160	18	15-19	month and year - information complete	completed	22	13	68	all woman sample	2	cabinda-urban	urban	benguela			no	15-24	primar		rich	yes	yes	No	2	yes	yes	yes	0.27177522	0.81269222	0.70404845	low	high	high	health	3-Jan	wenatednomor	no
230 4	GH6	2	30	4	2	1118182	11	2014	1379		8	1993	1124	21	20-24	month and year - information complete	completed	19	10	71	all woman sample	2	cuanza norte-rural	rural	cuanza norte			no	15-24	secondary		middel	yes	No	yes	2	yes	yes	yes	0.27177522	0.81269222	0.70404845	low	high	high	health	3-Jan	wanted later	yes
2 25 1	ZW7	2	25	1	2	1427470	10	2015	1390	42290	8	1991	1100	24	20-24	month and year - information complete	completed	13	11	70	all woman sample	2	lunda norte-rural	rural	lunda norte			no	15-24	secondary	secondary	poor	No	No	No	0	no	yes	no	0.27177522	0.81269222	0.70404845	low	high	high	health	>4	wanted later	yes
00020010 04	AO7	2	10	4	2	213740	12	2015	1392	42355	12	1975	912	40	40-44	month and year - information complete	completed	17	9	72	all woman sample	2	lunda sul-urban	urban	lunda sul			no	35-49	noformal	secondary	middel	yes	No	yes	2	yes	no	yes	0.27177522	0.81269222	0.70404845	low	high	high	health	>4	wenatednomor	no
2 25 8	BJ7	2	25	8	2	1078131	1	2018	1417	43127	1	2001	1213	17	15-19	month and year - information complete	completed	27	8	73	all woman sample	2	cabinda-rural	rural	cabinda			no	15-24	noformal	noformal	poor	No	No	No	0	no	no	no	0.27177522	0.81269222	0.70404845	low	high	high	home	no	wnated then	no
2 1 2	SN7	2	1	2	2	4311268	12	2019	1440	43800	2	1981	974	38	35-39	year and age - month imputed	completed	1	9	72	all woman sample	2	cabinda-urban	urban	cabinda			no	35-49	noformal	noformal	rich	No	No	yes	1	yes	no	yes	0.27177522	0.81269222	0.70404845	low	high	high	health	>4	wenatednomor	yes
3 29 1	LS6	3	29	1	3	2648837	9	2014	1377		4	1979	952	35	35-39	month and year - information complete	completed	29	12	69	all woman sample	3	luanda-rural	urban	luanda			no	35-49	secondary	primar	middel	yes	No	yes	2	yes	yes	yes	0.12892058	0.72956699	0.78550571	low	low	high	home	no	wenatednomor	yes
3 173 1	MW7	3	173	1	3	1931847	10	2015	1390	42298	8	1994	1136	21	20-24	month and year - information complete	completed	21	11	70	all woman sample	3	lunda sul-urban	rural	uíge			no	15-24	primar	secondary	middel	yes	No	yes	2	yes	yes	yes	0.12892058	0.72956699	0.78550571	low	low	high	health	3-Jan	wanted later	no
3 14 5	SN7	3	14	5	3	3229470	7	2019	1435	43663	7	1999	1195	20	20-24	year and age - month imputed	completed	17	14	67	all woman sample	3	cabinda-urban	urban	cabinda			yes	15-24	noformal	noformal	rich	yes	No	yes	2	yes	no	yes	0.12892058	0.72956699	0.78550571	low	low	high	health	>4	wanted later	yes
00030003 1	UG7	3	3	1	3	715699	9	2016	1401	42614	3	1982	987	34	30-34	month and year - information complete	completed	1	12	69	all woman sample	3	cabinda-urban	urban	0			no	25-34	secondary		rich	yes	No	yes	2	yes	yes	yes	0.12892058	0.72956699	0.78550571	low	low	high	health	3-Jan	wenatednomor	no
3 26 1	LB7	3	26	1	3	749765	12	2019	1440	43806	4	1986	1036	33	30-34	month and year - information complete	completed	7	9	72	all woman sample	3	cuanza norte-rural	rural	zaire			no	25-34	secondary		middel	No	No	No	0	no	yes	yes	0.12892058	0.72956699	0.78550571	low	low	high	home	>4	wnated then	yes
3 444 2	TZ7	3	444	2	3	1313899	11	2015	1391	42333	9	1987	1053	28	25-29	month and year - information complete	completed	25	10	71	all woman sample	3	cabinda-rural	urban	cabinda			no	25-34	primar	primar	rich	yes	No	yes	2	yes	yes	yes	0.12892058	0.72956699	0.78550571	low	low	high	health	>4	wanted later	no
3 26 02	RW7	3	26	2	3	1097035	1	2020	1441	43853	8	1989	1076	30	30-34	month and year - information complete	completed	23	8	73	all woman sample	3	40	rural	luanda			no	25-34	primar	primar	poor	yes	No	No	1	yes	yes	no	0.12892058	0.72956699	0.78550571	low	low	high	health	>4	wenatednomor	yes
3 8 21	SN7	3	8	21	3	3229470	7	2019	1435	43663	1	1974	889	45	45-49	month and year - information complete	completed	17	14	67	all woman sample	3	cabinda-urban	urban	cabinda			yes	35-49	noformal	noformal	rich	yes	No	yes	2	yes	no	yes	0.12892058	0.72956699	0.78550571	low	low	high	health	3-Jan	wanted later	yes
3 25 2	ZM7	3	25	2	3	393401	11	2018	1427	43417	3	1992	1107	26	25-29	year and age - month imputed	completed	13	10	71	all woman sample	3	lunda norte-urban	urban	malanje			no	25-34	noformal	secondary	rich	yes	No	yes	2	yes	no	yes	0.12892058	0.72956699	0.78550571	low	low	high	health	3-Jan	wanted later	yes
3 14 9	SN7	3	14	9	3	3229470	7	2019	1435	43663	2	1984	1010	35	35-39	year and age - month imputed	completed	17	14	67	all woman sample	3	cabinda-urban	urban	cabinda			no	35-49	primar	secondary	rich	yes	No	yes	2	yes	yes	yes	0.12892058	0.72956699	0.78550571	low	low	high	health	3-Jan	wanted later	yes
00030006 03	AO7	3	6	3	3	3178604	1	2016	1393	42382	10	1994	1138	21	20-24	month and year - information complete	completed	13	8	73	all woman sample	3	luanda-urban	urban	luanda			no	15-24	secondary		rich	yes	No	yes	2	yes	yes	yes	0.12892058	0.72956699	0.78550571	low	low	high	health	>4	wanted later	yes
3 932 8	CM7	3	932	8	3	869690	10	2018	1426	43399	7	1992	1111	26	25-29	month and year - information complete	completed	26	no calendar	no calendar	all woman sample	3	zaire-urban	urban	zaire			no	25-34	secondary		rich	No	No	yes	1	yes	yes	yes	0.12892058	0.72956699	0.78550571	low	low	high	health	>4	wanted later	no
3 33 2	GN7	3	33	2	3	1096066	4	2018	1420	43214	11	1999	1199	18	15-19	month and year - information complete	completed	24	17	64	all woman sample	3	lunda norte-urban	rural	lunda norte			no	15-24	noformal		middel	yes	No	yes	2	yes	no	yes	0.12892058	0.72956699	0.78550571	low	low	high	health	3-Jan	wnated then	yes
00030017 2	UG7	3	17	2	3	715699	8	2016	1400	42612	1	1987	1045	29	25-29	month and year - information complete	completed	30	13	68	all woman sample	3	cabinda-urban	urban	0			no	25-34	primar	noformal	rich	No	No	No	0	no	yes	yes	0.12892058	0.72956699	0.78550571	low	low	high	health	>4	wenatednomor	no
3 814 11	CM7	3	814	11	3	869690	10	2018	1426	43398	5	1996	1157	22	20-24	month and year - information complete	completed	25	no calendar	no calendar	all woman sample	3	zaire-urban	urban	zaire			no	15-24	secondary		middel	yes	No	yes	2	yes	yes	yes	0.12892058	0.72956699	0.78550571	low	low	high	health	>4	wanted later	no
3 2 28	BJ7	3	2	28	3	582692	1	2018	1417	43124	1	1998	1177	20	20-24	month and year - information complete	completed	24	8	73	all woman sample	3	cabinda-rural	rural	cabinda			no	15-24	noformal	noformal	poor	No	No	No	0	no	no	no	0.12892058	0.72956699	0.78550571	low	low	high	home	3-Jan	wnated then	no
3 23 02	SL7	3	23	2	3	354708	6	2019	1434	43620	4	2001	1216	18	15-19	month and year - information complete	completed	4	15	66	all woman sample	3	cuanza norte-rural	rural	zaire			no	15-24	secondary	primar	middel	No	No	No	0	no	yes	yes	0.12892058	0.72956699	0.78550571	low	low	high	health	no	wanted later	yes
3 126 2	LB7	3	126	2	3	749765	12	2019	1440	43805	3	2003	1239	16	15-19	month and year - information complete	completed	6	9	72	all woman sample	3	cuanza norte-rural	rural	zaire			no	15-24	secondary	secondary	middel	yes	yes	yes	3	yes	yes	yes	0.12892058	0.72956699	0.78550571	low	low	high	home	>4	wnated then	no
31005 2	CM7	3	1005	2	3	869690	10	2018	1426	43399	11	1986	1043	31	30-34	month and year - information complete	completed	26	no calendar	no calendar	all woman sample	3	zaire-urban	urban	zaire			no	25-34	primar	primar	middel	yes	No	yes	2	yes	yes	yes	0.12892058	0.72956699	0.78550571	low	low	high	health	>4	wanted later	yes
00030030 1	UG7	3	30	1	3	715699	8	2016	1400	42612	7	1992	1111	24	20-24	month and year - information complete	completed	30	13	68	all woman sample	3	cabinda-urban	urban	0			yes	15-24	secondary	secondary	rich	yes	yes	yes	3	yes	yes	yes	0.12892058	0.72956699	0.78550571	low	low	high	health	>4	wanted later	no
3 1 2	GH6	3	1	2	3	1922358	11	2014	1379		5	1990	1085	24	20-24	month and year - information complete	completed	5	10	71	all woman sample	3	cuanza sul-urban	urban	cuanza sul			no	15-24	secondary	secondary	rich	yes	No	No	1	yes	yes	yes	0.12892058	0.72956699	0.78550571	low	low	high	health	>4	wanted later	yes
3 22 3	ZM7	3	22	3	3	393401	11	2018	1427	43415	11	1998	1187	20	20-24	month and year - information complete	completed	11	10	71	all woman sample	3	lunda norte-urban	urban	malanje			no	15-24	noformal		middel	No	No	No	0	no	no	yes	0.12892058	0.72956699	0.78550571	low	low	high	health	>4	wnated then	yes
3 21 01	RW7	3	21	1	3	1097035	1	2020	1441	43850	7	1979	955	40	40-44	month and year - information complete	completed	20	8	73	all woman sample	3	40	rural	luanda			yes	35-49	primar		poor	No	No	No	0	no	yes	no	0.12892058	0.72956699	0.78550571	low	low	high	health	>4	wenatednomor	no
3 368 2	ET7	3	368	2	3	2150055	6	2008	1302	39619	7	1967	811	40	40-44	month and year - information complete	completed	20	15	66	all woman sample	3	luanda-urban	rural	uíge			no	35-49	noformal	noformal	rich	yes	No	No	1	yes	no	yes	0.12892058	0.72956699	0.78550571	low	low	high	home	no	wnated then	no
3 42 2	NG7	3	42	2	3	1283143	9	2018	1425	43360	6	1985	1026	33	30-34	month and year - information complete	completed	17	12	69	all woman sample	3	cabinda-urban	urban	cabinda			no	25-34	primar	secondary	rich	yes	yes	yes	3	yes	yes	yes	0.12892058	0.72956699	0.78550571	low	low	high	health	>4	wenatednomor	yes
3 363 2	ET7	3	363	2	3	2150055	6	2008	1302	39620	11	1977	935	30	30-34	month and year - information complete	completed	21	15	66	all woman sample	3	luanda-urban	rural	uíge			no	25-34	noformal	secondary	rich	No	No	No	0	no	no	yes	0.12892058	0.72956699	0.78550571	low	low	high	health	3-Jan	wanted later	no
0003039 02	KE6	3	39	2	3	4492163	8	2014	1376		4	1978	940	36	35-39	month and year - information complete	completed	29	13	68	all woman sample	3	cabinda-urban	urban	benguela			no	35-49	primar	primar	rich	yes	No	yes	2	yes	yes	yes	0.12892058	0.72956699	0.78550571	low	low	high	health	>4	wenatednomor	no
3 139 2	MW7	3	139	2	3	1931847	10	2015	1390	42298	4	1997	1168	18	15-19	month and year - information complete	completed	21	11	70	all woman sample	3	lunda sul-urban	rural	uíge			no	15-24	primar	primar	poor	No	No	No	0	no	yes	no	0.12892058	0.72956699	0.78550571	low	low	high	health	>4	wanted later	no
3198 4	LS6	3	198	4	3	2648837	9	2014	1377		11	1989	1079	24	20-24	year and age - year ignored	completed	30	12	69	all woman sample	3	luanda-rural	urban	luanda			no	15-24	primar	secondary	rich	yes	No	No	1	yes	yes	yes	0.12892058	0.72956699	0.78550571	low	low	high	health	>4	wanted later	yes
3 94 2	LB7	3	94	2	3	749765	12	2019	1440	43804	4	1997	1168	22	20-24	month and year - information complete	completed	5	9	72	all woman sample	3	cuanza norte-rural	rural	zaire			no	15-24	noformal	secondary	middel	No	No	No	0	no	no	yes	0.12892058	0.72956699	0.78550571	low	low	high	health	>4	wnated then	no
0003023 02	KE6	3	23	2	3	4492163	8	2014	1376		11	1986	1043	27	25-29	month and year - information complete	completed	27	13	68	all woman sample	3	cabinda-urban	urban	benguela			yes	25-34	secondary	secondary	rich	yes	yes	yes	3	yes	yes	yes	0.12892058	0.72956699	0.78550571	low	low	high	health	>4	wenatednomor	yes
3 50 3	MW7	3	50	3	3	1931847	10	2015	1390	42297	8	1996	1160	19	15-19	year and age - month imputed	completed	20	11	70	all woman sample	3	lunda sul-urban	rural	uíge			yes	15-24	primar	primar	poor	No	No	No	0	no	yes	no	0.12892058	0.72956699	0.78550571	low	low	high	health	>4	wanted later	no
3 1 2	ZW7	3	1	2	3	2109869	7	2015	1387	42208	4	1975	904	40	40-44	month and year - information complete	completed	23	14	67	all woman sample	3	benguela-urban	urban	benguela			no	35-49	secondary	secondary	rich	No	yes	yes	2	yes	yes	yes	0.12892058	0.72956699	0.78550571	low	low	high	health	>4	wanted later	yes
3 18 01	RW7	3	18	1	3	1097035	1	2020	1441	43852	6	1984	1014	35	35-39	month and year - information complete	completed	22	8	73	all woman sample	3	40	rural	luanda			no	35-49	primar	primar	poor	yes	No	No	1	yes	yes	no	0.12892058	0.72956699	0.78550571	low	low	high	health	3-Jan	wenatednomor	yes
3 552 3	CM7	3	552	3	3	869690	10	2018	1426	43398	3	2000	1203	18	15-19	month and year - information complete	completed	25	no calendar	no calendar	all woman sample	3	zaire-urban	urban	zaire			no	15-24	secondary		middel	No	No	yes	1	yes	yes	yes	0.12892058	0.72956699	0.78550571	low	low	high	health	3-Jan	wnated then	no
3 4 6	BJ7	3	4	6	3	582692	1	2018	1417	43124	1	1998	1177	20	20-24	month and year - information complete	completed	24	8	73	all woman sample	3	cabinda-rural	rural	cabinda			no	15-24	noformal	noformal	poor	No	No	No	0	no	no	no	0.12892058	0.72956699	0.78550571	low	low	high	health	3-Jan	wanted later	yes
3 4 3	GM7	3	4	3	3	168721	11	2019	1439	43792	9	1980	969	39	35-39	month and year - information complete	completed	23	10	71	all woman sample	3	cabinda-urban	urban	cabinda			no	35-49	secondary	secondary	rich	No	No	yes	1	yes	yes	yes	0.12892058	0.72956699	0.78550571	low	low	high	health	>4	wnated then	yes
3 67 2	ET7	3	67	2	3	2150055	6	2008	1302	39619	1	1981	973	27	25-29	month and year - information complete	completed	20	15	66	all woman sample	3	luanda-urban	rural	uíge			no	25-34	noformal	noformal	rich	yes	No	No	1	yes	no	yes	0.12892058	0.72956699	0.78550571	low	low	high	home	>4	wanted later	yes
00030005 01	AO7	3	5	1	3	3178604	1	2016	1393	42381	9	1977	933	38	35-39	month and year - information complete	completed	12	8	73	all woman sample	3	luanda-urban	urban	luanda			no	35-49	noformal	secondary	middel	yes	No	yes	2	yes	no	yes	0.12892058	0.72956699	0.78550571	low	low	high	health	>4	wenatednomor	no
00030002 02	AO7	3	2	2	3	3178604	1	2016	1393	42382	8	1979	956	36	35-39	month and year - information complete	completed	13	8	73	all woman sample	3	luanda-urban	urban	luanda			no	35-49	secondary	secondary	rich	yes	No	yes	2	yes	yes	yes	0.12892058	0.72956699	0.78550571	low	low	high	home	>4	wenatednomor	yes
3 27 02	RW7	3	27	2	3	1097035	1	2020	1441	43852	12	1979	960	40	40-44	month and year - information complete	completed	22	8	73	all woman sample	3	40	rural	luanda			no	35-49	noformal	primar	middel	No	No	No	0	no	no	yes	0.12892058	0.72956699	0.78550571	low	low	high	health	3-Jan	wenatednomor	no
00030011 01	AO7	3	11	1	3	3178604	1	2016	1393	42382	11	1985	1031	30	30-34	month and year - information complete	completed	13	8	73	all woman sample	3	luanda-urban	urban	luanda			no	25-34	secondary		rich	yes	yes	yes	3	yes	yes	yes	0.12892058	0.72956699	0.78550571	low	low	high	health	>4	wanted later	no
315 2	GH6	3	15	2	3	1922358	11	2014	1379		10	1990	1090	24	20-24	month and year - information complete	completed	6	10	71	all woman sample	3	cuanza sul-urban	urban	cuanza sul			no	15-24	secondary	secondary	rich	yes	No	yes	2	yes	yes	yes	0.12892058	0.72956699	0.78550571	low	low	high	health	>4	wanted later	yes
0003007 02	KE6	3	7	2	3	4492163	8	2014	1376		1	1979	949	35	35-39	month and year - information complete	completed	30	13	68	all woman sample	3	cabinda-urban	urban	benguela			no	35-49	secondary	primar	rich	yes	No	yes	2	yes	yes	yes	0.12892058	0.72956699	0.78550571	low	low	high	home	>4	wenatednomor	yes
3 3 2	ZM7	3	3	2	3	393401	11	2018	1427	43417	4	1989	1072	29	25-29	month and year - information complete	completed	13	10	71	all woman sample	3	lunda norte-urban	urban	malanje			no	25-34	primar		middel	yes	No	No	1	yes	yes	yes	0.12892058	0.72956699	0.78550571	low	low	high	health	3-Jan	wenatednomor	yes
3 27 2	ZW7	3	27	2	3	2109869	7	2015	1387	42207	8	1983	1004	31	30-34	month and year - information complete	completed	22	14	67	all woman sample	3	benguela-urban	urban	benguela			no	25-34	secondary	secondary	rich	yes	yes	yes	3	yes	yes	yes	0.12892058	0.72956699	0.78550571	low	low	high	health	>4	wanted later	yes
3 19 2	ZW7	3	19	2	3	2109869	7	2015	1387	42205	12	1986	1044	28	25-29	month and year - information complete	completed	20	14	67	all woman sample	3	benguela-urban	urban	benguela			yes	25-34	secondary	secondary	rich	yes	yes	yes	3	yes	yes	yes	0.12892058	0.72956699	0.78550571	low	low	high	health	>4	wenatednomor	yes
3 14 01	RW7	3	14	1	3	1097035	1	2020	1441	43850	4	1994	1132	25	25-29	month and year - information complete	completed	20	8	73	all woman sample	3	40	rural	luanda			no	25-34	secondary		poor	No	No	No	0	no	yes	no	0.12892058	0.72956699	0.78550571	low	low	high	health	3-Jan	wenatednomor	no
3 8 2	ZW7	3	8	2	3	2109869	7	2015	1387	42207	11	1992	1115	22	20-24	month and year - information complete	completed	22	14	67	all woman sample	3	benguela-urban	urban	benguela			no	15-24	secondary	secondary	rich	yes	yes	yes	3	yes	yes	yes	0.12892058	0.72956699	0.78550571	low	low	high	health	>4	wanted later	yes
3 34 2	LB7	3	34	2	3	749765	12	2019	1440	43806	3	1972	867	47	45-49	month and year - information complete	completed	7	9	72	all woman sample	3	cuanza norte-rural	rural	zaire			no	35-49	noformal	primar	middel	No	No	No	0	no	no	yes	0.12892058	0.72956699	0.78550571	low	low	high	health	>4	wenatednomor	no
3 29 1	NG7	3	29	1	3	1283143	9	2018	1425	43359	4	1993	1120	25	25-29	month and year - information complete	completed	16	12	69	all woman sample	3	cabinda-urban	urban	cabinda			no	25-34	secondary	secondary	middel	yes	yes	yes	3	yes	yes	yes	0.12892058	0.72956699	0.78550571	low	low	high	health	>4	wanted later	yes
3 20 1	ZW7	3	20	1	3	2109869	7	2015	1387	42206	9	1973	885	41	40-44	month and year - information complete	completed	21	14	67	all woman sample	3	benguela-urban	urban	benguela			no	35-49	secondary		rich	yes	yes	yes	3	yes	yes	yes	0.12892058	0.72956699	0.78550571	low	low	high	health	>4	wenatednomor	no
3 251 2	LB7	3	251	2	3	749765	12	2019	1440	43806	7	1994	1135	25	25-29	month and year - information complete	completed	7	9	72	all woman sample	3	cuanza norte-rural	rural	zaire			no	25-34	noformal	secondary	middel	No	No	yes	1	yes	no	yes	0.12892058	0.72956699	0.78550571	low	low	high	health	>4	wnated then	no
3 14 15	SN7	3	14	15	3	3229470	7	2019	1435	43663	11	1992	1115	26	25-29	year and age - month imputed	completed	17	14	67	all woman sample	3	cabinda-urban	urban	cabinda			yes	25-34	primar	noformal	rich	yes	No	yes	2	yes	yes	yes	0.12892058	0.72956699	0.78550571	low	low	high	health	3-Jan	wanted later	yes
00030013 02	AO7	3	13	2	3	3178604	1	2016	1393	42380	8	1978	944	37	35-39	month and year - information complete	completed	11	8	73	all woman sample	3	luanda-urban	urban	luanda			no	35-49	primar	secondary	rich	No	No	yes	1	yes	yes	yes	0.12892058	0.72956699	0.78550571	low	low	high	health	>4	wenatednomor	no
3 93 2	LB7	3	93	2	3	749765	12	2019	1440	43805	11	1996	1163	23	20-24	month and year - information complete	completed	6	9	72	all woman sample	3	cuanza norte-rural	rural	zaire			no	15-24	secondary	secondary	middel	yes	No	No	1	yes	yes	yes	0.12892058	0.72956699	0.78550571	low	low	high	health	no	wnated then	no
3 195 3	TZ7	3	195	3	3	1313899	11	2015	1391	42333	6	1985	1026	30	30-34	month and year - information complete	completed	25	10	71	all woman sample	3	cabinda-rural	urban	cabinda			no	25-34	noformal	primar	poor	yes	No	No	1	yes	no	no	0.12892058	0.72956699	0.78550571	low	low	high	health	3-Jan	wenatednomor	yes
3 444 1	TZ7	3	444	1	3	1313899	11	2015	1391	42333	10	1969	838	46	45-49	month and year - information complete	completed	25	10	71	all woman sample	3	cabinda-rural	urban	cabinda			no	35-49	primar	secondary	rich	No	No	No	0	no	yes	yes	0.12892058	0.72956699	0.78550571	low	low	high	health	>4	wnated then	yes
3 81 3	LB7	3	81	3	3	749765	12	2019	1440	43805	3	2000	1203	19	15-19	month and year - information complete	completed	6	9	72	all woman sample	3	cuanza norte-rural	rural	zaire			no	15-24	primar		middel	yes	No	No	1	yes	yes	yes	0.12892058	0.72956699	0.78550571	low	low	high	home	no	wnated then	yes
3 156 2	BU7	3	156	2	3	163322	11	2016	1403	42691	8	1990	1088	26	25-29	month and year - information complete	completed	17	10	71	all woman sample	3	malanje-urban	urban	malanje			no	25-34	primar	secondary	rich	No	No	No	0	no	yes	yes	0.12892058	0.72956699	0.78550571	low	low	high	health	>4	wanted later	no
3291 1	LS6	3	291	1	3	2648837	9	2014	1377		12	1982	996	31	30-34	month and year - information complete	completed	29	12	69	all woman sample	3	luanda-rural	urban	luanda			no	25-34	secondary	secondary	rich	yes	No	yes	2	yes	yes	yes	0.12892058	0.72956699	0.78550571	low	low	high	health	>4	wenatednomor	yes
37333 2	BU7	3	7333	2	3	163322	11	2016	1403	42690	4	1973	880	43	40-44	month and year - information complete	completed	16	10	71	all woman sample	3	malanje-urban	urban	malanje			no	35-49	noformal	noformal	rich	No	No	No	0	no	no	yes	0.12892058	0.72956699	0.78550571	low	low	high	health	>4	wanted later	no
3 2 11	BJ7	3	2	11	3	582692	1	2018	1417	43124	1	1983	997	35	35-39	month and year - information complete	completed	24	8	73	all woman sample	3	cabinda-rural	rural	cabinda			no	35-49	noformal	noformal	poor	No	No	No	0	no	no	no	0.12892058	0.72956699	0.78550571	low	low	high	home	no	wnated then	no
3 11 02	RW7	3	11	2	3	1097035	1	2020	1441	43853	2	1988	1058	31	30-34	month and year - information complete	completed	23	8	73	all woman sample	3	40	rural	luanda			no	25-34	noformal	primar	poor	No	No	No	0	no	no	no	0.12892058	0.72956699	0.78550571	low	low	high	health	>4	wanted later	no
31038 3	CM7	3	1038	3	3	869690	10	2018	1426	43396	6	1999	1194	19	15-19	month and year - information complete	completed	23	no calendar	no calendar	all woman sample	3	zaire-urban	urban	zaire			no	15-24	secondary	secondary	middel	yes	yes	yes	3	yes	yes	yes	0.12892058	0.72956699	0.78550571	low	low	high	health	>4	wanted later	yes
3 24 02	RW7	3	24	2	3	1097035	1	2020	1441	43851	4	1987	1048	32	30-34	month and year - information complete	completed	21	8	73	all woman sample	3	40	rural	luanda			no	25-34	primar	primar	middel	yes	No	No	1	yes	yes	yes	0.12892058	0.72956699	0.78550571	low	low	high	health	>4	wenatednomor	yes
31038 11	CM7	3	1038	11	3	869690	10	2018	1426	43397	4	1992	1108	26	25-29	month and year - information complete	completed	24	no calendar	no calendar	all woman sample	3	zaire-urban	urban	zaire			no	25-34	primar	secondary	middel	No	No	No	0	no	yes	yes	0.12892058	0.72956699	0.78550571	low	low	high	health	3-Jan	wanted later	yes
3 369 2	CM7	3	369	2	3	869690	10	2018	1426	43396	3	1973	879	45	45-49	month and year - information complete	completed	23	no calendar	no calendar	all woman sample	3	zaire-urban	urban	zaire			no	35-49	primar	primar	poor	No	No	No	0	no	yes	no	0.12892058	0.72956699	0.78550571	low	low	high	home	>4	wenatednomor	no
3 172 1	TZ7	3	172	1	3	1313899	11	2015	1391	42334	1	1976	913	39	35-39	month and year - information complete	completed	26	10	71	all woman sample	3	cabinda-rural	urban	cabinda			no	35-49	primar		middel	No	No	No	0	no	yes	yes	0.12892058	0.72956699	0.78550571	low	low	high	health	>4	wenatednomor	no
00030004 3	UG7	3	4	3	3	715699	9	2016	1401	42614	4	1994	1132	22	20-24	month and year - information complete	completed	1	12	69	all woman sample	3	cabinda-urban	urban	0			no	15-24	secondary	secondary	rich	No	No	yes	1	yes	yes	yes	0.12892058	0.72956699	0.78550571	low	low	high	health	>4	wanted later	yes
3 91 2	GM7	3	91	2	3	168721	11	2019	1439	43793	5	1984	1013	35	35-39	month and year - information complete	completed	24	10	71	all woman sample	3	cabinda-urban	urban	cabinda			no	35-49	noformal	primar	rich	yes	No	yes	2	yes	no	yes	0.12892058	0.72956699	0.78550571	low	low	high	health	>4	wanted later	yes
00030015 4	UG7	3	15	4	3	715699	8	2016	1400	42612	4	1996	1156	20	20-24	month and year - information complete	completed	30	13	68	all woman sample	3	cabinda-urban	urban	0			no	15-24	secondary	secondary	rich	yes	No	yes	2	yes	yes	yes	0.12892058	0.72956699	0.78550571	low	low	high	health	>4	wanted later	no
3 6 3	ZM7	3	6	3	3	393401	11	2018	1427	43416	3	1999	1191	19	15-19	month and year - information complete	completed	12	10	71	all woman sample	3	lunda norte-urban	urban	malanje			no	15-24	primar		poor	No	No	No	0	no	yes	no	0.12892058	0.72956699	0.78550571	low	low	high	health	3-Jan	wnated then	yes
00030009 02	AO7	3	9	2	3	3178604	1	2016	1393	42381	4	1975	904	40	40-44	month and year - information complete	completed	12	8	73	all woman sample	3	luanda-urban	urban	luanda			no	35-49	noformal	secondary	rich	No	No	yes	1	yes	no	yes	0.12892058	0.72956699	0.78550571	low	low	high	health	>4	wenatednomor	no
31038 12	CM7	3	1038	12	3	869690	10	2018	1426	43397	5	1999	1193	19	15-19	month and year - information complete	completed	24	no calendar	no calendar	all woman sample	3	zaire-urban	urban	zaire			no	15-24	secondary		middel	yes	yes	yes	3	yes	yes	yes	0.12892058	0.72956699	0.78550571	low	low	high	health	>4	wanted later	yes
3 21 2	ML7	3	21	2	3	799265	10	2018	1426	43379	5	1992	1109	26	25-29	month and year - information complete	completed	6	11	70	all woman sample	3	uíge-urban	rural	cabinda			no	25-34	primar	noformal	rich	yes	No	yes	2	yes	yes	yes	0.12892058	0.72956699	0.78550571	low	low	high	health	>4	wanted later	yes
3 6 13	BJ7	3	6	13	3	582692	1	2018	1417	43125	1	1984	1009	34	30-34	month and year - information complete	completed	25	8	73	all woman sample	3	cabinda-rural	rural	cabinda			no	25-34	noformal		middel	No	No	No	0	no	no	yes	0.12892058	0.72956699	0.78550571	low	low	high	home	3-Jan	wenatednomor	no
34396 2	BU7	3	4396	2	3	163322	11	2016	1403	42690	2	1981	974	35	35-39	month and year - information complete	completed	16	10	71	all woman sample	3	malanje-urban	urban	malanje			no	35-49	primar	primar	rich	No	No	No	0	no	yes	yes	0.12892058	0.72956699	0.78550571	low	low	high	health	>4	wnated then	no
3 127 2	TZ7	3	127	2	3	1313899	11	2015	1391	42333	11	1986	1043	29	25-29	month and year - information complete	completed	25	10	71	all woman sample	3	cabinda-rural	urban	cabinda			no	25-34	secondary	primar	rich	yes	No	yes	2	yes	yes	yes	0.12892058	0.72956699	0.78550571	low	low	high	health	3-Jan	wenatednomor	no
3 1 1	GN7	3	1	1	3	1096066	4	2018	1420	43216	1	1978	937	40	40-44	month and year - information complete	completed	26	17	64	all woman sample	3	lunda norte-urban	rural	lunda norte			no	35-49	noformal	noformal	middel	No	No	No	0	no	no	yes	0.12892058	0.72956699	0.78550571	low	low	high	health	3-Jan	wenatednomor	no
3 256 5	MW7	3	256	5	3	1931847	10	2015	1390	42298	9	1999	1197	16	15-19	month and year - information complete	completed	21	11	70	all woman sample	3	lunda sul-urban	rural	uíge			no	15-24	primar		middel	No	No	No	0	no	yes	yes	0.12892058	0.72956699	0.78550571	low	low	high	health	>4	wnated then	no
3 167 1	MW7	3	167	1	3	1931847	10	2015	1390	42298	5	1966	797	49	45-49	month and age - year imputed	completed	21	11	70	all woman sample	3	lunda sul-urban	rural	uíge			yes	35-49	noformal	primar	rich	yes	No	No	1	yes	no	yes	0.12892058	0.72956699	0.78550571	low	low	high	home	no	wanted later	no
00030001 02	AO7	3	1	2	3	3178604	1	2016	1393	42381	7	1981	979	34	30-34	month and year - information complete	completed	12	8	73	all woman sample	3	luanda-urban	urban	luanda			no	25-34	primar	secondary	rich	yes	yes	yes	3	yes	yes	yes	0.12892058	0.72956699	0.78550571	low	low	high	home	>4	wenatednomor	yes
3 552 2	CM7	3	552	2	3	869690	10	2018	1426	43398	5	1978	941	40	40-44	month and year - information complete	completed	25	no calendar	no calendar	all woman sample	3	zaire-urban	urban	zaire			no	35-49	primar		middel	No	yes	No	1	yes	yes	yes	0.12892058	0.72956699	0.78550571	low	low	high	health	>4	wnated then	yes
3 19 2	MW7	3	19	2	3	1931847	10	2015	1390	42297	10	1983	1006	32	30-34	month and year - information complete	completed	20	11	70	all woman sample	3	lunda sul-urban	rural	uíge			yes	25-34	noformal	noformal	poor	No	No	No	0	no	no	no	0.12892058	0.72956699	0.78550571	low	low	high	health	>4	wanted later	no
324 2	GH6	3	24	2	3	1922358	11	2014	1379		8	1968	824	46	45-49	month and year - information complete	completed	7	10	71	all woman sample	3	cuanza sul-urban	urban	cuanza sul			no	35-49	secondary	secondary	poor	No	No	No	0	no	yes	no	0.12892058	0.72956699	0.78550571	low	low	high	home	>4	wenatednomor	yes
3 99 4	GM7	3	99	4	3	168721	11	2019	1439	43794	3	1980	963	39	35-39	month and year - information complete	completed	25	10	71	all woman sample	3	cabinda-urban	urban	cabinda			no	35-49	secondary	secondary	rich	yes	yes	yes	3	yes	yes	yes	0.12892058	0.72956699	0.78550571	low	low	high	health	>4	wenatednomor	no
3 105 2	MW7	3	105	2	3	1931847	10	2015	1390	42297	1	1991	1093	24	20-24	month and year - information complete	completed	20	11	70	all woman sample	3	lunda sul-urban	rural	uíge			no	15-24	secondary	secondary	rich	yes	yes	No	2	yes	yes	yes	0.12892058	0.72956699	0.78550571	low	low	high	health	3-Jan	wanted later	no
3 23 01	SL7	3	23	1	3	354708	6	2019	1434	43621	3	1984	1011	35	35-39	month and year - information complete	completed	5	15	66	all woman sample	3	cuanza norte-rural	rural	zaire			no	35-49	noformal		middel	No	No	No	0	no	no	yes	0.12892058	0.72956699	0.78550571	low	low	high	health	>4	wenatednomor	yes
3260 2	LS6	3	260	2	3	2648837	9	2014	1377		6	1979	954	35	35-39	month and year - information complete	completed	30	12	69	all woman sample	3	luanda-rural	urban	luanda			no	35-49	secondary	primar	middel	yes	No	No	1	yes	yes	yes	0.12892058	0.72956699	0.78550571	low	low	high	health	>4	wenatednomor	yes
00030022 02	AO7	3	22	2	3	3178604	1	2016	1393	42381	8	1989	1076	26	25-29	month and year - information complete	completed	12	8	73	all woman sample	3	luanda-urban	urban	luanda			no	25-34	secondary	secondary	middel	No	No	yes	1	yes	yes	yes	0.12892058	0.72956699	0.78550571	low	low	high	health	3-Jan	wnated then	no
3 1 3	SN7	3	1	3	3	3229470	7	2019	1435	43663	11	1979	959	39	35-39	month and year - information complete	completed	17	14	67	all woman sample	3	cabinda-urban	urban	cabinda			no	35-49	primar	noformal	rich	yes	No	yes	2	yes	yes	yes	0.12892058	0.72956699	0.78550571	low	low	high	health	3-Jan	wanted later	yes
3 40 2	NG7	3	40	2	3	1283143	9	2018	1425	43360	1	1981	973	37	35-39	month and year - information complete	completed	17	12	69	all woman sample	3	cabinda-urban	urban	cabinda			yes	35-49	noformal	secondary	rich	No	No	yes	1	yes	no	yes	0.12892058	0.72956699	0.78550571	low	low	high	health	>4	wenatednomor	no
3 27 05	SL7	3	27	5	3	354708	6	2019	1434	43621	8	1993	1124	25	25-29	month and year - information complete	completed	5	15	66	all woman sample	3	cuanza norte-rural	rural	zaire			no	25-34	noformal		poor	No	No	No	0	no	no	no	0.12892058	0.72956699	0.78550571	low	low	high	health	no	wnated then	no
00030020 06	AO7	3	20	6	3	3178604	1	2016	1393	42383	5	1993	1121	22	20-24	month and year - information complete	completed	14	8	73	all woman sample	3	luanda-urban	urban	luanda			yes	15-24	primar	secondary	rich	yes	No	yes	2	yes	yes	yes	0.12892058	0.72956699	0.78550571	low	low	high	home	>4	wenatednomor	yes
3 96 2	GN7	3	96	2	3	1096066	4	2018	1420	43213	1	2001	1213	17	15-19	month and year - information complete	completed	23	17	64	all woman sample	3	lunda norte-urban	rural	lunda norte			no	15-24	noformal	noformal	poor	yes	No	yes	2	yes	no	no	0.12892058	0.72956699	0.78550571	low	low	high	health	3-Jan	wanted later	yes
3 50 8	GM7	3	50	8	3	168721	11	2019	1439	43795	4	2001	1216	18	15-19	month and year - information complete	completed	26	10	71	all woman sample	3	cabinda-urban	urban	cabinda			no	15-24	noformal		rich	No	No	yes	1	yes	no	yes	0.12892058	0.72956699	0.78550571	low	low	high	health	>4	wnated then	no
00030017 02	AO7	3	17	2	3	3178604	1	2016	1393	42381	7	1988	1063	27	25-29	month and year - information complete	completed	12	8	73	all woman sample	3	luanda-urban	urban	luanda			no	25-34	secondary	secondary	rich	yes	No	yes	2	yes	yes	yes	0.12892058	0.72956699	0.78550571	low	low	high	home	>4	wenatednomor	no
3 814 4	CM7	3	814	4	3	869690	10	2018	1426	43398	11	2000	1211	17	15-19	month and year - information complete	completed	25	no calendar	no calendar	all woman sample	3	zaire-urban	urban	zaire			no	15-24	secondary		middel	No	No	yes	1	yes	yes	yes	0.12892058	0.72956699	0.78550571	low	low	high	health	3-Jan	wanted later	no
3 115 2	ET7	3	115	2	3	2150055	6	2008	1302	39619	3	1980	963	28	25-29	month and year - information complete	completed	20	15	66	all woman sample	3	luanda-urban	rural	uíge			yes	25-34	noformal	noformal	poor	No	No	No	0	no	no	no	0.12892058	0.72956699	0.78550571	low	low	high	home	no	wnated then	no
3 467 6	TZ7	3	467	6	3	1313899	11	2015	1391	42334	8	1987	1052	28	25-29	month and year - information complete	completed	26	10	71	all woman sample	3	cabinda-rural	urban	cabinda			no	25-34	primar	primar	rich	No	No	yes	1	yes	yes	yes	0.12892058	0.72956699	0.78550571	low	low	high	health	>4	wanted later	no
3 225 1	LB7	3	225	1	3	749765	12	2019	1440	43806	6	1992	1110	27	25-29	month and year - information complete	completed	7	9	72	all woman sample	3	cuanza norte-rural	rural	zaire			no	25-34	secondary	secondary	rich	yes	No	No	1	yes	yes	yes	0.12892058	0.72956699	0.78550571	low	low	high	health	>4	wnated then	no
3 28 1	ZW7	3	28	1	3	2109869	7	2015	1387	42206	8	1988	1064	26	25-29	month and year - information complete	completed	21	14	67	all woman sample	3	benguela-urban	urban	benguela			no	25-34	primar		rich	No	No	No	0	no	yes	yes	0.12892058	0.72956699	0.78550571	low	low	high	health	>4	wenatednomor	yes
3 9 02	RW7	3	9	2	3	1097035	1	2020	1441	43851	3	2001	1215	18	15-19	month and year - information complete	completed	21	8	73	all woman sample	3	40	rural	luanda			yes	15-24	primar		poor	yes	No	No	1	yes	yes	no	0.12892058	0.72956699	0.78550571	low	low	high	health	>4	wnated then	no
3 8 3	GN7	3	8	3	3	1096066	4	2018	1420	43213	1	1993	1117	25	25-29	year and age - month imputed	completed	23	17	64	all woman sample	3	lunda norte-urban	rural	lunda norte			no	25-34	noformal	noformal	poor	No	No	No	0	no	no	no	0.12892058	0.72956699	0.78550571	low	low	high	health	>4	wanted later	yes
3 13 02	RW7	3	13	2	3	1097035	1	2020	1441	43850	6	1976	918	43	40-44	month and year - information complete	completed	20	8	73	all woman sample	3	40	rural	luanda			no	35-49	primar	primar	middel	yes	No	No	1	yes	yes	yes	0.12892058	0.72956699	0.78550571	low	low	high	health	>4	wenatednomor	no
3 879 3	CM7	3	879	3	3	869690	10	2018	1426	43399	2	1996	1154	22	20-24	month and year - information complete	completed	26	no calendar	no calendar	all woman sample	3	zaire-urban	urban	zaire			no	15-24	secondary		middel	yes	No	yes	2	yes	yes	yes	0.12892058	0.72956699	0.78550571	low	low	high	health	3-Jan	wanted later	no
3 12 02	RW7	3	12	2	3	1097035	1	2020	1441	43850	4	1983	1000	36	35-39	month and year - information complete	completed	20	8	73	all woman sample	3	40	rural	luanda			yes	35-49	primar	primar	middel	yes	No	No	1	yes	yes	yes	0.12892058	0.72956699	0.78550571	low	low	high	health	>4	wenatednomor	no
3 401 2	ET7	3	401	2	3	2150055	6	2008	1302	39616	2	1981	974	27	25-29	month and year - information complete	completed	17	15	66	all woman sample	3	luanda-urban	rural	uíge			yes	25-34	noformal	noformal	poor	No	No	No	0	no	no	no	0.12892058	0.72956699	0.78550571	low	low	high	health	>4	wanted later	yes
3 2 8	BJ7	3	2	8	3	582692	1	2018	1417	43124	1	1983	997	35	35-39	month and year - information complete	completed	24	8	73	all woman sample	3	cabinda-rural	rural	cabinda			no	35-49	noformal	noformal	poor	No	No	No	0	no	no	no	0.12892058	0.72956699	0.78550571	low	low	high	home	no	wnated then	no
3 54 8	GM7	3	54	8	3	168721	11	2019	1439	43791	2	2000	1202	19	15-19	month and year - information complete	completed	22	10	71	all woman sample	3	cabinda-urban	urban	cabinda			no	15-24	secondary	noformal	rich	No	No	yes	1	yes	yes	yes	0.12892058	0.72956699	0.78550571	low	low	high	health	>4	wnated then	no
3 20 2	SN7	3	20	2	3	3229470	7	2019	1435	43663	2	1984	1010	35	35-39	month and year - information complete	completed	17	14	67	all woman sample	3	cabinda-urban	urban	cabinda			no	35-49	noformal	noformal	rich	yes	No	yes	2	yes	no	yes	0.12892058	0.72956699	0.78550571	low	low	high	health	>4	wenatednomor	yes
3 260 2	LB7	3	260	2	3	749765	12	2019	1440	43804	2	1990	1082	29	25-29	month and year - information complete	completed	5	9	72	all woman sample	3	cuanza norte-rural	rural	zaire			no	25-34	secondary		rich	yes	yes	yes	3	yes	yes	yes	0.12892058	0.72956699	0.78550571	low	low	high	health	>4	wnated then	no
0003076 02	KE6	3	76	2	3	4492163	8	2014	1376		3	1989	1071	25	25-29	month and year - information complete	completed	27	13	68	all woman sample	3	cabinda-urban	urban	benguela			yes	25-34	primar		rich	yes	No	yes	2	yes	yes	yes	0.12892058	0.72956699	0.78550571	low	low	high	health	>4	wenatednomor	no
3 15 2	ZW7	3	15	2	3	2109869	7	2015	1387	42206	10	1970	850	44	40-44	month and year - information complete	completed	21	14	67	all woman sample	3	benguela-urban	urban	benguela			no	35-49	primar	primar	rich	yes	No	yes	2	yes	yes	yes	0.12892058	0.72956699	0.78550571	low	low	high	health	>4	wenatednomor	yes
3 363 6	ET7	3	363	6	3	2150055	6	2008	1302	39616	3	1980	963	28	25-29	month and year - information complete	completed	17	15	66	all woman sample	3	luanda-urban	rural	uíge			no	25-34	primar		rich	No	No	No	0	no	yes	yes	0.12892058	0.72956699	0.78550571	low	low	high	home	no	wenatednomor	no
3 195 2	LB7	3	195	2	3	749765	12	2019	1440	43805	12	1982	996	37	35-39	month and year - information complete	completed	6	9	72	all woman sample	3	cuanza norte-rural	rural	zaire			no	35-49	noformal	primar	middel	No	No	No	0	no	no	yes	0.12892058	0.72956699	0.78550571	low	low	high	health	no	wenatednomor	no
3 382 2	ET7	3	382	2	3	2150055	6	2008	1302	39619	5	1976	917	32	30-34	year and age - month imputed	completed	20	15	66	all woman sample	3	luanda-urban	rural	uíge			no	25-34	noformal	noformal	middel	No	No	No	0	no	no	yes	0.12892058	0.72956699	0.78550571	low	low	high	home	>4	wanted later	no
3 957 2	CM7	3	957	2	3	869690	10	2018	1426	43399	7	1998	1183	20	20-24	month and year - information complete	completed	26	no calendar	no calendar	all woman sample	3	zaire-urban	urban	zaire			no	15-24	secondary	secondary	rich	No	No	yes	1	yes	yes	yes	0.12892058	0.72956699	0.78550571	low	low	high	home	>4	wanted later	yes
3 2 2	ZA7	3	2	2	3	560815	10	2016	1402	42657	4	1977	928	39	35-39	month and year - information complete	completed	14	11	70	all woman sample	3	cuanza norte-urban	urban	luanda			no	35-49	secondary	primar	poor	No	No	No	0	no	yes	no	0.12892058	0.72956699	0.78550571	low	low	high	health	3-Jan	wenatednomor	yes
3 317 2	ET7	3	317	2	3	2150055	6	2008	1302	39617	2	1981	974	27	25-29	month and year - information complete	completed	18	15	66	all woman sample	3	luanda-urban	rural	uíge			no	25-34	noformal	primar	rich	yes	No	No	1	yes	no	yes	0.12892058	0.72956699	0.78550571	low	low	high	health	>4	wnated then	no
3 230 02	SL7	3	230	2	3	354708	6	2019	1434	43621	8	1997	1172	21	20-24	month and year - information complete	completed	5	15	66	all woman sample	3	cuanza norte-rural	rural	zaire			no	15-24	noformal	noformal	middel	No	No	No	0	no	no	yes	0.12892058	0.72956699	0.78550571	low	low	high	health	no	wanted later	yes
00030021 01	AO7	3	21	1	3	3178604	1	2016	1393	42383	3	1995	1143	20	20-24	month and year - information complete	completed	14	8	73	all woman sample	3	luanda-urban	urban	luanda			no	15-24	primar	primar	middel	yes	No	yes	2	yes	yes	yes	0.12892058	0.72956699	0.78550571	low	low	high	health	3-Jan	wnated then	no
3 208 2	LB7	3	208	2	3	749765	12	2019	1440	43804	5	1987	1049	32	30-34	month and year - information complete	completed	5	9	72	all woman sample	3	cuanza norte-rural	rural	zaire			no	25-34	noformal	secondary	middel	No	No	yes	1	yes	no	yes	0.12892058	0.72956699	0.78550571	low	low	high	health	>4	wanted later	no
3 168 1	LB7	3	168	1	3	749765	12	2019	1440	43804	7	1990	1087	29	25-29	month and year - information complete	completed	5	9	72	all woman sample	3	cuanza norte-rural	rural	zaire			no	25-34	primar		rich	yes	yes	yes	3	yes	yes	yes	0.12892058	0.72956699	0.78550571	low	low	high	health	>4	wnated then	yes
3 6 20	BJ7	3	6	20	3	582692	1	2018	1417	43125	1	1982	985	36	35-39	month and year - information complete	completed	25	8	73	all woman sample	3	cabinda-rural	rural	cabinda			no	35-49	noformal	noformal	middel	yes	No	No	1	yes	no	yes	0.12892058	0.72956699	0.78550571	low	low	high	home	3-Jan	wanted later	no
3 2 2	ZM7	3	2	2	3	393401	11	2018	1427	43416	6	1995	1146	23	20-24	month and year - information complete	completed	12	10	71	all woman sample	3	lunda norte-urban	urban	malanje			no	15-24	primar	primar	poor	No	No	No	0	no	yes	no	0.12892058	0.72956699	0.78550571	low	low	high	health	3-Jan	wanted later	no
00030010 02	AO7	3	10	2	3	3178604	1	2016	1393	42382	5	1988	1061	27	25-29	month and year - information complete	completed	13	8	73	all woman sample	3	luanda-urban	urban	luanda			no	25-34	primar	secondary	rich	yes	yes	yes	3	yes	yes	yes	0.12892058	0.72956699	0.78550571	low	low	high	health	>4	wnated then	no
3 22 2	ET7	3	22	2	3	2150055	6	2008	1302	39619	12	1977	936	30	30-34	month and year - information complete	completed	20	15	66	all woman sample	3	luanda-urban	rural	uíge			yes	25-34	noformal	noformal	middel	yes	No	No	1	yes	no	yes	0.12892058	0.72956699	0.78550571	low	low	high	home	3-Jan	wanted later	no
00030004 01	AO7	3	4	1	3	3178604	1	2016	1393	42382	10	1974	898	41	40-44	month and year - information complete	completed	13	8	73	all woman sample	3	luanda-urban	urban	luanda			no	35-49	secondary	secondary	rich	No	No	yes	1	yes	yes	yes	0.12892058	0.72956699	0.78550571	low	low	high	health	>4	wenatednomor	no
3 6 5	BJ7	3	6	5	3	582692	1	2018	1417	43125	1	1991	1093	27	25-29	month and year - information complete	completed	25	8	73	all woman sample	3	cabinda-rural	rural	cabinda			no	25-34	noformal	noformal	middel	No	No	No	0	no	no	yes	0.12892058	0.72956699	0.78550571	low	low	high	health	3-Jan	wanted later	no
3198 2	LS6	3	198	2	3	2648837	10	2014	1378		5	1980	965	34	30-34	month and year - information complete	completed	2	11	70	all woman sample	3	luanda-rural	urban	luanda			no	25-34	secondary	secondary	rich	yes	yes	yes	3	yes	yes	yes	0.12892058	0.72956699	0.78550571	low	low	high	health	>4	wenatednomor	yes
3 6 2	TD6	3	6	2	3	115881	1	2015	1381		6	1994	1134	20	20-24	month and year - information complete	completed	2			all woman sample	3	zaire-rural	rural	zaire			no	15-24	noformal	primar	poor	No	No	No	0	no	no	no	0.12892058	0.72956699	0.78550571	low	low	high	home	3-Jan	wanted later	no
3 260 02	SL7	3	260	2	3	354708	6	2019	1434	43620	10	1992	1114	26	25-29	month and year - information complete	completed	4	15	66	all woman sample	3	cuanza norte-rural	rural	zaire			no	25-34	noformal	noformal	middel	yes	No	yes	2	yes	no	yes	0.12892058	0.72956699	0.78550571	low	low	high	health	no	wanted later	yes
3 17 4	GM7	3	17	4	3	168721	11	2019	1439	43792	4	1992	1108	27	25-29	month and year - information complete	completed	23	10	71	all woman sample	3	cabinda-urban	urban	cabinda			no	25-34	secondary	secondary	rich	No	yes	yes	2	yes	yes	yes	0.12892058	0.72956699	0.78550571	low	low	high	health	>4	wanted later	no
0003047 02	KE6	3	47	2	3	4492163	8	2014	1376		1	1993	1117	21	20-24	month and year - information complete	completed	28	13	68	all woman sample	3	cabinda-urban	urban	benguela			yes	15-24	primar	secondary	rich	yes	yes	yes	3	yes	yes	yes	0.12892058	0.72956699	0.78550571	low	low	high	health	>4	wanted later	yes
3 13 2	ML7	3	13	2	3	799265	10	2018	1426	43378	12	1986	1044	31	30-34	month and year - information complete	completed	5	11	70	all woman sample	3	uíge-urban	rural	cabinda			no	25-34	noformal	noformal	middel	yes	No	yes	2	yes	no	yes	0.12892058	0.72956699	0.78550571	low	low	high	health	>4	wnated then	no
3 65 1	ZA7	3	65	1	3	560815	10	2016	1402	42657	6	1986	1038	30	30-34	month and year - information complete	completed	14	11	70	all woman sample	3	cuanza norte-urban	urban	luanda			no	25-34	secondary	secondary	poor	No	No	No	0	no	yes	no	0.12892058	0.72956699	0.78550571	low	low	high	health	>4	wenatednomor	yes
3 665 2	CM7	3	665	2	3	869690	10	2018	1426	43396	9	1995	1149	23	20-24	month and year - information complete	completed	23	no calendar	no calendar	all woman sample	3	zaire-urban	urban	zaire			yes	15-24	secondary	secondary	middel	yes	yes	No	2	yes	yes	yes	0.12892058	0.72956699	0.78550571	low	low	high	health	>4	wanted later	yes
3 18 4	SN7	3	18	4	3	3229470	7	2019	1435	43663	7	1985	1027	34	30-34	month and year - information complete	completed	17	14	67	all woman sample	3	cabinda-urban	urban	cabinda			no	25-34	primar		rich	yes	No	yes	2	yes	yes	yes	0.12892058	0.72956699	0.78550571	low	low	high	health	3-Jan	wnated then	yes
3 563 9	BU7	3	563	9	3	163322	11	2016	1403	42692	12	1991	1104	24	20-24	month and year - information complete	completed	18	10	71	all woman sample	3	malanje-urban	urban	malanje			no	15-24	secondary		rich	No	No	No	0	no	yes	yes	0.12892058	0.72956699	0.78550571	low	low	high	health	>4	wnated then	no
3 168 2	ET7	3	168	2	3	2150055	6	2008	1302	39619	4	1976	916	32	30-34	month and year - information complete	completed	20	15	66	all woman sample	3	luanda-urban	rural	uíge			no	25-34	noformal	noformal	rich	No	No	No	0	no	no	yes	0.12892058	0.72956699	0.78550571	low	low	high	home	>4	wanted later	yes
3 9 2	GH6	3	9	2	3	1922358	11	2014	1379		5	1990	1085	24	20-24	month and year - information complete	completed	5	10	71	all woman sample	3	cuanza sul-urban	urban	cuanza sul			no	15-24	secondary	secondary	rich	yes	No	yes	2	yes	yes	yes	0.12892058	0.72956699	0.78550571	low	low	high	health	>4	wanted later	yes
329 1	TD6	3	29	1	3	115881	12	2014	1380		7	1994	1135	20	20-24	month and year - information complete	completed	31			all woman sample	3	zaire-rural	rural	zaire			no	15-24	primar	secondary	poor	No	No	No	0	no	yes	no	0.12892058	0.72956699	0.78550571	low	low	high	health	3-Jan	wanted later	no
3 56 3	ZA7	3	56	3	3	560815	10	2016	1402	42657	5	1974	893	42	40-44	month and year - information complete	completed	14	11	70	all woman sample	3	cuanza norte-urban	urban	luanda			no	35-49	primar		poor	yes	No	yes	2	yes	yes	no	0.12892058	0.72956699	0.78550571	low	low	high	health	>4	wenatednomor	yes
3 82 1	TZ7	3	82	1	3	1313899	11	2015	1391	42333	5	1987	1049	28	25-29	month and year - information complete	completed	25	10	71	all woman sample	3	cabinda-rural	urban	cabinda			no	25-34	primar		rich	yes	yes	yes	3	yes	yes	yes	0.12892058	0.72956699	0.78550571	low	low	high	health	3-Jan	wanted later	no
3 27 03	SL7	3	27	3	3	354708	6	2019	1434	43621	10	1994	1138	24	20-24	month and year - information complete	completed	5	15	66	all woman sample	3	cuanza norte-rural	rural	zaire			no	15-24	noformal	noformal	poor	No	No	No	0	no	no	no	0.12892058	0.72956699	0.78550571	low	low	high	health	no	wnated then	yes
00040023 02	AO7	4	23	2	4	372876	2	2016	1394	42423	7	1995	1147	20	20-24	month and year - information complete	completed	23	7	74	all woman sample	4	cuando cubango-rural	rural	cuando cubango			no	15-24	noformal		poor	No	No	No	0	no	no	no	0.29916248	0.72070313	0.75724977	low	low	high	home	3-Jan	wnated then	no
00040003 1	UG7	4	3	1	4	821596	10	2016	1402	42664	8	1992	1112	24	20-24	month and year - information complete	completed	21	11	70	all woman sample	4	cabinda-urban	urban	0			yes	15-24	secondary		rich	yes	yes	yes	3	yes	yes	yes	0.29916248	0.72070313	0.75724977	low	low	high	health	3-Jan	wanted later	no
4 287 2	LB7	4	287	2	4	791344	12	2019	1440	43826	12	1990	1092	29	25-29	month and year - information complete	completed	27	9	72	all woman sample	4	cuanza sul-rural	rural	zaire			no	25-34	secondary	secondary	middel	yes	No	No	1	yes	yes	yes	0.29916248	0.72070313	0.75724977	low	low	high	health	>4	wenatednomor	yes
4 1 3	ZM7	4	1	3	4	668334	8	2018	1424	43333	5	1996	1157	22	20-24	month and year - information complete	completed	21	13	68	all woman sample	4	cabinda-urban	urban	cabinda			no	15-24	secondary		rich	yes	No	yes	2	yes	yes	yes	0.29916248	0.72070313	0.75724977	low	low	high	health	>4	wnated then	no
4 9 6	ZW7	4	9	6	4	1284201	7	2015	1387	42204	5	1996	1157	19	15-19	month and year - information complete	completed	19	14	67	all woman sample	4	luanda-rural	rural	luanda			no	15-24	secondary		rich	No	yes	yes	2	yes	yes	yes	0.29916248	0.72070313	0.75724977	low	low	high	health	3-Jan	wanted later	yes
4 3 2	SN7	4	3	2	4	5652551	11	2019	1439	43785	7	1977	931	42	40-44	month and year - information complete	completed	16	10	71	all woman sample	4	cabinda-urban	urban	cabinda			yes	35-49	secondary	secondary	rich	yes	yes	yes	3	yes	yes	yes	0.29916248	0.72070313	0.75724977	low	low	high	health	>4	wenatednomor	yes
4 16 4	MW7	4	16	4	4	47672	12	2015	1392	42348	6	1992	1110	23	20-24	month and year - information complete	completed	10	9	72	all woman sample	4	cuanza sul-urban	rural	cabinda			no	15-24	primar	secondary	rich	No	yes	yes	2	yes	yes	yes	0.29916248	0.72070313	0.75724977	low	low	high	health	>4	wanted later	no
427 2	TD6	4	27	2	4	1148282	12	2014	1380		1	1984	1009	30	30-34	month and year - information complete	completed	11			all woman sample	4	uíge-rural	rural	uíge			no	25-34	primar	noformal	rich	yes	No	No	1	yes	yes	yes	0.29916248	0.72070313	0.75724977	low	low	high	home	no	wenatednomor	no
4 8 2	BJ7	4	8	2	4	1645669	1	2018	1417	43114	1	1998	1177	20	20-24	month and year - information complete	completed	14	8	73	all woman sample	4	cabinda-rural	rural	cabinda			yes	15-24	noformal	noformal	poor	yes	No	No	1	yes	no	no	0.29916248	0.72070313	0.75724977	low	low	high	health	>4	wnated then	no
4 19 10	SN7	4	19	10	4	5652551	11	2019	1439	43786	7	1984	1015	35	35-39	month and year - information complete	completed	17	10	71	all woman sample	4	cabinda-urban	urban	cabinda			yes	35-49	primar	primar	rich	No	yes	yes	2	yes	yes	yes	0.29916248	0.72070313	0.75724977	low	low	high	health	>4	wanted later	yes
4 16 5	MW7	4	16	5	4	47672	12	2015	1392	42348	6	1994	1134	21	20-24	month and year - information complete	completed	10	9	72	all woman sample	4	cuanza sul-urban	rural	cabinda			no	15-24	primar	secondary	rich	yes	yes	yes	3	yes	yes	yes	0.29916248	0.72070313	0.75724977	low	low	high	health	>4	wanted later	yes
4 265 2	MW7	4	265	2	4	47672	12	2015	1392	42349	11	1969	839	46	45-49	month and year - information complete	completed	11	9	72	all woman sample	4	cuanza sul-urban	rural	cabinda			no	35-49	primar	primar	middel	yes	No	No	1	yes	yes	yes	0.29916248	0.72070313	0.75724977	low	low	high	health	3-Jan	wenatednomor	yes
4 18 02	RW7	4	18	2	4	893503	11	2019	1439	43792	1	1991	1093	28	25-29	month and year - information complete	completed	23	10	71	all woman sample	4	40	rural	luanda			yes	25-34	secondary	primar	poor	yes	No	No	1	yes	yes	no	0.29916248	0.72070313	0.75724977	low	low	high	health	>4	wenatednomor	no
4 24 02	RW7	4	24	2	4	893503	11	2019	1439	43796	1	1992	1105	27	25-29	month and year - information complete	completed	27	10	71	all woman sample	4	40	rural	luanda			yes	25-34	secondary	primar	rich	yes	yes	No	2	yes	yes	yes	0.29916248	0.72070313	0.75724977	low	low	high	health	>4	wenatednomor	no
4 976 2	BU7	4	976	2	4	1065934	11	2016	1403	42703	5	1997	1169	19	15-19	year and age - month imputed	completed	29	10	71	all woman sample	4	cunene-rural	rural	cunene			no	15-24	primar	primar	poor	No	No	No	0	no	yes	no	0.29916248	0.72070313	0.75724977	low	low	high	health	>4	wanted later	no
4 279 1	LB7	4	279	1	4	791344	12	2019	1440	43826	10	1973	886	46	45-49	month and year - information complete	completed	27	9	72	all woman sample	4	cuanza sul-rural	rural	zaire			no	35-49	noformal	noformal	poor	No	No	No	0	no	no	no	0.29916248	0.72070313	0.75724977	low	low	high	health	>4	wnated then	no
4 268 01	SL7	4	268	1	4	319839	8	2019	1436	43704	4	1984	1012	35	35-39	month and year - information complete	completed	27	13	68	all woman sample	4	cuanza norte-rural	rural	zaire			no	35-49	noformal	noformal	middel	No	No	No	0	no	no	yes	0.29916248	0.72070313	0.75724977	low	low	high	health	3-Jan	wnated then	no
4 41 2	GM7	4	41	2	4	197886	11	2019	1439	43791	8	1991	1100	28	25-29	month and year - information complete	completed	22	10	71	all woman sample	4	cabinda-urban	urban	cabinda			no	25-34	noformal		middel	yes	No	yes	2	yes	no	yes	0.29916248	0.72070313	0.75724977	low	low	high	health	>4	wnated then	yes
4 29 18	BJ7	4	29	18	4	1645669	1	2018	1417	43118	1	1998	1177	20	20-24	month and year - information complete	completed	18	8	73	all woman sample	4	cabinda-rural	rural	cabinda			no	15-24	noformal		poor	No	No	No	0	no	no	no	0.29916248	0.72070313	0.75724977	low	low	high	health	>4	wnated then	no
4 8 2	TD6	4	8	2	4	1148282	12	2014	1380		10	1984	1018	30	30-34	year and age - month imputed	completed	11			all woman sample	4	uíge-rural	rural	uíge			no	25-34	noformal	noformal	rich	No	No	No	0	no	no	yes	0.29916248	0.72070313	0.75724977	low	low	high	home	no	wanted later	no
4 400 1	ET7	4	400	1	4	78850	9	2008	1305	39693	4	1988	1060	20	20-24	month and year - information complete	completed	2	12	69	all woman sample	4	zaire-rural	rural	zaire			no	15-24	noformal	noformal	poor	No	No	No	0	no	no	no	0.29916248	0.72070313	0.75724977	low	low	high	home	no	wanted later	no
4328 2	LS6	4	328	2	4	2359339	10	2014	1378		12	1985	1032	28	25-29	month and year - information complete	completed	1	11	70	all woman sample	4	luanda-rural	urban	luanda			no	25-34	secondary	secondary	rich	yes	No	yes	2	yes	yes	yes	0.29916248	0.72070313	0.75724977	low	low	high	health	>4	wenatednomor	yes
00040016 04	AO7	4	16	4	4	372876	2	2016	1394	42423	10	1998	1186	17	15-19	month and year - information complete	completed	23	7	74	all woman sample	4	cuando cubango-rural	rural	cuando cubango			no	15-24	secondary		middel	yes	yes	yes	3	yes	yes	yes	0.29916248	0.72070313	0.75724977	low	low	high	home	>4	wnated then	no
4 164 2	TZ7	4	164	2	4	1500530	11	2015	1391	42331	4	1989	1072	26	25-29	month and year - information complete	completed	23	10	71	all woman sample	4	cabinda-urban	rural	cabinda			no	25-34	primar	secondary	middel	yes	No	yes	2	yes	yes	yes	0.29916248	0.72070313	0.75724977	low	low	high	health	>4	wanted later	no
4 24 9	ZW7	4	24	9	4	1284201	7	2015	1387	42206	11	1989	1079	25	25-29	month and year - information complete	completed	21	14	67	all woman sample	4	luanda-rural	rural	luanda			no	25-34	secondary		middel	yes	No	yes	2	yes	yes	yes	0.29916248	0.72070313	0.75724977	low	low	high	home	>4	wenatednomor	yes
4 95 02	SL7	4	95	2	4	319839	8	2019	1436	43704	7	1983	1003	36	35-39	month and year - information complete	completed	27	13	68	all woman sample	4	cuanza norte-rural	rural	zaire			no	35-49	noformal	noformal	poor	No	No	No	0	no	no	no	0.29916248	0.72070313	0.75724977	low	low	high	home	>4	wenatednomor	yes
4 75 7	BJ7	4	75	7	4	1645669	1	2018	1417	43118	1	1977	925	41	40-44	month and year - information complete	completed	18	8	73	all woman sample	4	cabinda-rural	rural	cabinda			no	35-49	noformal	noformal	poor	yes	No	No	1	yes	no	no	0.29916248	0.72070313	0.75724977	low	low	high	home	no	wenatednomor	no
44699 2	BU7	4	4699	2	4	1065934	11	2016	1403	42704	11	1994	1139	22	20-24	year and age - month imputed	completed	30	10	71	all woman sample	4	cunene-rural	rural	cunene			no	15-24	noformal	noformal	poor	No	No	No	0	no	no	no	0.29916248	0.72070313	0.75724977	low	low	high	health	3-Jan	wanted later	no
4 8 3	ZA7	4	8	3	4	513611	9	2016	1401	42635	6	1991	1098	25	25-29	month and year - information complete	completed	22	12	69	all woman sample	4	moxico-urban	rural	lunda norte			no	25-34	secondary		poor	yes	No	No	1	yes	yes	no	0.29916248	0.72070313	0.75724977	low	low	high	health	>4	wanted later	yes
4 8 4	ZA7	4	8	4	4	513611	9	2016	1401	42635	6	1995	1146	21	20-24	month and year - information complete	completed	22	12	69	all woman sample	4	moxico-urban	rural	lunda norte			no	15-24	secondary		poor	yes	No	No	1	yes	yes	no	0.29916248	0.72070313	0.75724977	low	low	high	home	>4	wanted later	yes
4 4 1	NG7	4	4	1	4	565665	12	2018	1428	43435	12	1979	960	39	35-39	month and year - information complete	completed	1	9	72	all woman sample	4	cabinda-urban	urban	cabinda			no	35-49	secondary	secondary	rich	yes	No	yes	2	yes	yes	yes	0.29916248	0.72070313	0.75724977	low	low	high	health	>4	wnated then	yes
4 96 2	ZA7	4	96	2	4	513611	7	2016	1399	42579	8	1987	1052	28	25-29	month and year - information complete	completed	28	14	67	all woman sample	4	moxico-urban	rural	lunda norte			no	25-34	secondary		poor	No	No	yes	1	yes	yes	no	0.29916248	0.72070313	0.75724977	low	low	high	health	>4	wenatednomor	yes
4 9 3	ZW7	4	9	3	4	1284201	7	2015	1387	42204	11	1983	1007	31	30-34	month and year - information complete	completed	19	14	67	all woman sample	4	luanda-rural	rural	luanda			no	25-34	secondary		rich	yes	yes	yes	3	yes	yes	yes	0.29916248	0.72070313	0.75724977	low	low	high	health	>4	wenatednomor	yes
4 55 1	TZ7	4	55	1	4	1500530	11	2015	1391	42330	12	1972	876	42	40-44	month and year - information complete	completed	22	10	71	all woman sample	4	cabinda-urban	rural	cabinda			no	35-49	primar		poor	No	No	No	0	no	yes	no	0.29916248	0.72070313	0.75724977	low	low	high	health	3-Jan	wenatednomor	no
4 209 2	LB7	4	209	2	4	791344	12	2019	1440	43826	4	1985	1024	34	30-34	month and year - information complete	completed	27	9	72	all woman sample	4	cuanza sul-rural	rural	zaire			no	25-34	secondary	secondary	rich	yes	yes	yes	3	yes	yes	yes	0.29916248	0.72070313	0.75724977	low	low	high	home	>4	wnated then	no
4 19 5	SN7	4	19	5	4	5652551	11	2019	1439	43786	3	1981	975	38	35-39	year and age - month imputed	completed	17	10	71	all woman sample	4	cabinda-urban	urban	cabinda			no	35-49	primar	primar	rich	yes	No	yes	2	yes	yes	yes	0.29916248	0.72070313	0.75724977	low	low	high	health	>4	wanted later	yes
44531 2	BU7	4	4531	2	4	1065934	11	2016	1403	42702	3	1984	1011	32	30-34	month and year - information complete	completed	28	10	71	all woman sample	4	cunene-rural	rural	cunene			no	25-34	noformal	primar	poor	yes	No	No	1	yes	no	no	0.29916248	0.72070313	0.75724977	low	low	high	health	3-Jan	wenatednomor	no
00040015 2	UG7	4	15	2	4	821596	10	2016	1402	42665	2	1977	926	39	35-39	year and age - month imputed	completed	22	11	70	all woman sample	4	cabinda-urban	urban	0			no	35-49	secondary	primar	rich	No	yes	yes	2	yes	yes	yes	0.29916248	0.72070313	0.75724977	low	low	high	health	3-Jan	wnated then	no
4 246 03	SL7	4	246	3	4	319839	8	2019	1436	43704	6	1995	1146	24	20-24	month and year - information complete	completed	27	13	68	all woman sample	4	cuanza norte-rural	rural	zaire			no	15-24	noformal	noformal	poor	No	No	No	0	no	no	no	0.29916248	0.72070313	0.75724977	low	low	high	home	3-Jan	wanted later	yes
0004074 02	KE6	4	74	2	4	3333224	10	2014	1378		9	1990	1089	24	20-24	month and year - information complete	completed	14	11	70	all woman sample	4	cabinda-urban	urban	benguela			no	15-24	secondary	secondary	rich	yes	No	yes	2	yes	yes	yes	0.29916248	0.72070313	0.75724977	low	low	high	health	3-Jan	wanted later	yes
425 2	GH6	4	25	2	4	685900	9	2014	1377		2	1977	926	37	35-39	month and year - information complete	completed	1	12	69	all woman sample	4	zaire-urban	urban	zaire			no	35-49	secondary	primar	rich	yes	yes	yes	3	yes	yes	yes	0.29916248	0.72070313	0.75724977	low	low	high	health	>4	wanted later	yes
4 3 2	TD6	4	3	2	4	1148282	12	2014	1380		2	1994	1130	20	20-24	year and age - month imputed	completed	12			all woman sample	4	uíge-rural	rural	uíge			no	15-24	noformal	noformal	middel	yes	No	yes	2	yes	no	yes	0.29916248	0.72070313	0.75724977	low	low	high	home	no	wnated then	no
4 70 1	LB7	4	70	1	4	791344	12	2019	1440	43827	1	1980	961	39	35-39	year and age - month imputed	completed	28	9	72	all woman sample	4	cuanza sul-rural	rural	zaire			no	35-49	noformal		poor	No	No	No	0	no	no	no	0.29916248	0.72070313	0.75724977	low	low	high	health	>4	wnated then	yes
4 17 02	SL7	4	17	2	4	319839	8	2019	1436	43704	6	1982	990	37	35-39	month and year - information complete	completed	27	13	68	all woman sample	4	cuanza norte-rural	rural	zaire			no	35-49	primar	noformal	poor	yes	No	No	1	yes	yes	no	0.29916248	0.72070313	0.75724977	low	low	high	home	>4	wanted later	no
00040030 1	UG7	4	30	1	4	821596	10	2016	1402	42665	12	1979	960	36	35-39	month and year - information complete	completed	22	11	70	all woman sample	4	cabinda-urban	urban	0			no	35-49	secondary	secondary	rich	yes	yes	yes	3	yes	yes	yes	0.29916248	0.72070313	0.75724977	low	low	high	health	3-Jan	wnated then	no
4 111 3	GM7	4	111	3	4	197886	11	2019	1439	43792	9	1979	957	40	40-44	year and age - month imputed	completed	23	10	71	all woman sample	4	cabinda-urban	urban	cabinda			no	35-49	noformal	noformal	rich	No	No	yes	1	yes	no	yes	0.29916248	0.72070313	0.75724977	low	low	high	health	>4	wenatednomor	yes
4 29 2	ZW7	4	29	2	4	1284201	7	2015	1387	42206	8	1998	1184	16	15-19	month and year - information complete	completed	21	14	67	all woman sample	4	luanda-rural	rural	luanda			no	15-24	primar	secondary	poor	yes	No	yes	2	yes	yes	no	0.29916248	0.72070313	0.75724977	low	low	high	home	>4	wanted later	yes
4 141 2	MW7	4	141	2	4	47672	12	2015	1392	42349	2	1991	1094	24	20-24	month and year - information complete	completed	11	9	72	all woman sample	4	cuanza sul-urban	rural	cabinda			yes	15-24	noformal	secondary	rich	No	No	No	0	no	no	yes	0.29916248	0.72070313	0.75724977	low	low	high	health	>4	wanted later	no
4 117 02	SL7	4	117	2	4	319839	8	2019	1436	43704	4	1972	868	47	45-49	month and year - information complete	completed	27	13	68	all woman sample	4	cuanza norte-rural	rural	zaire			no	35-49	noformal	noformal	poor	No	No	No	0	no	no	no	0.29916248	0.72070313	0.75724977	low	low	high	home	no	wnated then	no
425 5	TD6	4	25	5	4	1148282	12	2014	1380		6	1996	1158	18	15-19	year and age - month imputed	completed	11			all woman sample	4	uíge-rural	rural	uíge			no	15-24	noformal	primar	rich	yes	No	yes	2	yes	no	yes	0.29916248	0.72070313	0.75724977	low	low	high	home	no	wnated then	no
43815 2	BU7	4	3815	2	4	1065934	11	2016	1403	42702	7	1969	835	47	45-49	month and year - information complete	completed	28	10	71	all woman sample	4	cunene-rural	rural	cunene			no	35-49	primar	noformal	poor	No	No	No	0	no	yes	no	0.29916248	0.72070313	0.75724977	low	low	high	home	3-Jan	wenatednomor	yes
4 152 2	MW7	4	152	2	4	47672	12	2015	1392	42348	7	1995	1147	20	20-24	month and year - information complete	completed	10	9	72	all woman sample	4	cuanza sul-urban	rural	cabinda			no	15-24	primar	primar	poor	No	No	No	0	no	yes	no	0.29916248	0.72070313	0.75724977	low	low	high	health	>4	wanted later	no
00040009 2	UG7	4	9	2	4	821596	10	2016	1402	42666	7	1993	1123	23	20-24	month and year - information complete	completed	23	11	70	all woman sample	4	cabinda-urban	urban	0			no	15-24	secondary		rich	yes	No	No	1	yes	yes	yes	0.29916248	0.72070313	0.75724977	low	low	high	health	no	wanted later	yes
4 3 2	LB7	4	3	2	4	791344	12	2019	1440	43827	3	1981	975	38	35-39	month and year - information complete	completed	28	9	72	all woman sample	4	cuanza sul-rural	rural	zaire			no	35-49	primar	primar	middel	No	No	No	0	no	yes	yes	0.29916248	0.72070313	0.75724977	low	low	high	health	>4	wenatednomor	no
4 236 3	BU7	4	236	3	4	1065934	11	2016	1403	42702	5	1995	1145	21	20-24	month and year - information complete	completed	28	10	71	all woman sample	4	cunene-rural	rural	cunene			no	15-24	noformal		poor	No	No	No	0	no	no	no	0.29916248	0.72070313	0.75724977	low	low	high	home	no	wnated then	no
00040020 07	AO7	4	20	7	4	372876	2	2016	1394	42423	7	1976	919	39	35-39	month and year - information complete	completed	23	7	74	all woman sample	4	cuando cubango-rural	rural	cuando cubango			no	35-49	noformal		middel	No	No	No	0	no	no	yes	0.29916248	0.72070313	0.75724977	low	low	high	home	no	wnated then	no
4 62 2	GM7	4	62	2	4	197886	11	2019	1439	43790	10	1992	1114	27	25-29	month and year - information complete	completed	21	10	71	all woman sample	4	cabinda-urban	urban	cabinda			yes	25-34	secondary		rich	yes	yes	yes	3	yes	yes	yes	0.29916248	0.72070313	0.75724977	low	low	high	health	3-Jan	wnated then	yes
4 5 3	GN7	4	5	3	4	1274624	5	2018	1421	43235	2	1988	1058	30	30-34	month and year - information complete	completed	15	16	65	all woman sample	4	cuanza norte-urban	rural	cuanza norte			no	25-34	noformal	noformal	poor	yes	No	No	1	yes	no	no	0.29916248	0.72070313	0.75724977	low	low	high	home	3-Jan	wanted later	no
4 98 2	GN7	4	98	2	4	1274624	5	2018	1421	43235	5	1995	1145	23	20-24	month and year - information complete	completed	15	16	65	all woman sample	4	cuanza norte-urban	rural	cuanza norte			no	15-24	noformal	secondary	poor	yes	No	yes	2	yes	no	no	0.29916248	0.72070313	0.75724977	low	low	high	health	>4	wanted later	yes
4 1 3	GN7	4	1	3	4	1274624	5	2018	1421	43236	7	1987	1051	30	30-34	month and year - information complete	completed	16	16	65	all woman sample	4	cuanza norte-urban	rural	cuanza norte			no	25-34	noformal	noformal	rich	yes	No	No	1	yes	no	yes	0.29916248	0.72070313	0.75724977	low	low	high	home	>4	wanted later	yes
43590 3	BU7	4	3590	3	4	1065934	11	2016	1403	42704	5	1998	1181	18	15-19	month and year - information complete	completed	30	10	71	all woman sample	4	cunene-rural	rural	cunene			no	15-24	primar	noformal	poor	No	No	No	0	no	yes	no	0.29916248	0.72070313	0.75724977	low	low	high	home	>4	wanted later	yes
4 5 4	GN7	4	5	4	4	1274624	5	2018	1421	43236	12	1992	1116	25	25-29	month and year - information complete	completed	16	16	65	all woman sample	4	cuanza norte-urban	rural	cuanza norte			no	25-34	noformal	secondary	poor	yes	No	No	1	yes	no	no	0.29916248	0.72070313	0.75724977	low	low	high	health	3-Jan	wanted later	no
4 10 2	ZW7	4	10	2	4	1284201	7	2015	1387	42205	11	1983	1007	31	30-34	month and year - information complete	completed	20	14	67	all woman sample	4	luanda-rural	rural	luanda			no	25-34	secondary	secondary	poor	No	No	No	0	no	yes	no	0.29916248	0.72070313	0.75724977	low	low	high	home	>4	wanted later	yes
4 525 2	BU7	4	525	2	4	1065934	11	2016	1403	42702	6	1986	1038	30	30-34	month and year - information complete	completed	28	10	71	all woman sample	4	cunene-rural	rural	cunene			no	25-34	noformal	noformal	rich	No	No	No	0	no	no	yes	0.29916248	0.72070313	0.75724977	low	low	high	health	3-Jan	wenatednomor	yes
4 6 2	GH6	4	6	2	4	685900	9	2014	1377		8	1972	872	42	40-44	year and age - month imputed	completed	3	12	69	all woman sample	4	zaire-urban	urban	zaire			no	35-49	noformal	secondary	middel	No	No	No	0	no	no	yes	0.29916248	0.72070313	0.75724977	low	low	high	health	>4	wenatednomor	yes
48788 2	BU7	4	8788	2	4	1065934	11	2016	1403	42702	4	1991	1096	25	25-29	month and year - information complete	completed	28	10	71	all woman sample	4	cunene-rural	rural	cunene			no	25-34	primar	primar	middel	No	No	No	0	no	yes	yes	0.29916248	0.72070313	0.75724977	low	low	high	health	3-Jan	wanted later	yes
4 55 3	GM7	4	55	3	4	197886	11	2019	1439	43791	9	1994	1137	25	25-29	month and year - information complete	completed	22	10	71	all woman sample	4	cabinda-urban	urban	cabinda			no	25-34	secondary		rich	yes	No	yes	2	yes	yes	yes	0.29916248	0.72070313	0.75724977	low	low	high	health	>4	wnated then	no
4 16 03	RW7	4	16	3	4	893503	11	2019	1439	43794	4	1998	1180	21	20-24	month and year - information complete	completed	25	10	71	all woman sample	4	40	rural	luanda			yes	15-24	secondary		middel	yes	No	No	1	yes	yes	yes	0.29916248	0.72070313	0.75724977	low	low	high	health	>4	wenatednomor	no
4327 2	LS6	4	327	2	4	2359339	10	2014	1378		6	1991	1098	23	20-24	month and year - information complete	completed	1	11	70	all woman sample	4	luanda-rural	urban	luanda			no	15-24	secondary	secondary	rich	yes	yes	yes	3	yes	yes	yes	0.29916248	0.72070313	0.75724977	low	low	high	health	>4	wanted later	yes
00040023 01	AO7	4	23	1	4	372876	2	2016	1394	42423	4	1980	964	35	35-39	month and year - information complete	completed	23	7	74	all woman sample	4	cuando cubango-rural	rural	cuando cubango			no	35-49	noformal		poor	No	No	No	0	no	no	no	0.29916248	0.72070313	0.75724977	low	low	high	home	>4	wenatednomor	no
4 31 2	NG7	4	31	2	4	565665	12	2018	1428	43443	9	1997	1173	21	20-24	month and year - information complete	completed	9	9	72	all woman sample	4	cabinda-urban	urban	cabinda			no	15-24	secondary		poor	No	No	No	0	no	yes	no	0.29916248	0.72070313	0.75724977	low	low	high	home	>4	wnated then	no
00040001 02	AO7	4	1	2	4	372876	2	2016	1394	42423	5	1996	1157	19	15-19	month and year - information complete	completed	23	7	74	all woman sample	4	cuando cubango-rural	rural	cuando cubango			no	15-24	noformal		poor	No	No	No	0	no	no	no	0.29916248	0.72070313	0.75724977	low	low	high	home	no	wnated then	no
4 156 2	TZ7	4	156	2	4	1500530	11	2015	1391	42331	4	1996	1156	19	15-19	month and year - information complete	completed	23	10	71	all woman sample	4	cabinda-urban	rural	cabinda			no	15-24	primar	primar	rich	yes	yes	No	2	yes	yes	yes	0.29916248	0.72070313	0.75724977	low	low	high	health	>4	wanted later	yes
4 5 2	TD6	4	5	2	4	1148282	12	2014	1380		1	1989	1069	25	25-29	month and year - information complete	completed	12			all woman sample	4	uíge-rural	rural	uíge			no	25-34	noformal	noformal	middel	No	No	No	0	no	no	yes	0.29916248	0.72070313	0.75724977	low	low	high	home	3-Jan	wanted later	yes
421 2	GH6	4	21	2	4	685900	9	2014	1377		1	1991	1093	23	20-24	month and year - information complete	completed	4	12	69	all woman sample	4	zaire-urban	urban	zaire			no	15-24	secondary	noformal	middel	No	No	yes	1	yes	yes	yes	0.29916248	0.72070313	0.75724977	low	low	high	health	>4	wanted later	no
428 1	GH6	4	28	1	4	685900	9	2014	1377		7	1982	991	32	30-34	month and year - information complete	completed	2	12	69	all woman sample	4	zaire-urban	urban	zaire			no	25-34	primar	noformal	middel	yes	No	No	1	yes	yes	yes	0.29916248	0.72070313	0.75724977	low	low	high	health	>4	wenatednomor	yes
4 8 2	SN7	4	8	2	4	5652551	11	2019	1439	43785	3	1985	1023	34	30-34	month and year - information complete	completed	16	10	71	all woman sample	4	cabinda-urban	urban	cabinda			no	25-34	secondary	secondary	rich	No	yes	No	1	yes	yes	yes	0.29916248	0.72070313	0.75724977	low	low	high	health	3-Jan	wanted later	yes
4 25 2	NG7	4	25	2	4	565665	12	2018	1428	43435	7	1978	943	40	40-44	month and year - information complete	completed	1	9	72	all woman sample	4	cabinda-urban	urban	cabinda			no	35-49	secondary	secondary	rich	yes	No	yes	2	yes	yes	yes	0.29916248	0.72070313	0.75724977	low	low	high	health	>4	wenatednomor	no
4 102 12	BJ7	4	102	12	4	1645669	1	2018	1417	43117	1	2001	1213	17	15-19	month and year - information complete	completed	17	8	73	all woman sample	4	cabinda-rural	rural	cabinda			no	15-24	noformal	noformal	poor	No	No	No	0	no	no	no	0.29916248	0.72070313	0.75724977	low	low	high	home	no	wnated then	no
4 38 2	MW7	4	38	2	4	47672	12	2015	1392	42349	6	1975	906	40	40-44	month and year - information complete	completed	11	9	72	all woman sample	4	cuanza sul-urban	rural	cabinda			no	35-49	primar	noformal	rich	yes	No	yes	2	yes	yes	yes	0.29916248	0.72070313	0.75724977	low	low	high	health	>4	wnated then	yes
4 169 15	BJ7	4	169	15	4	1645669	1	2018	1417	43114	1	1997	1165	21	20-24	month and year - information complete	completed	14	8	73	all woman sample	4	cabinda-rural	rural	cabinda			yes	15-24	noformal	noformal	poor	yes	No	No	1	yes	no	no	0.29916248	0.72070313	0.75724977	low	low	high	health	>4	wanted later	yes
4 254 2	LB7	4	254	2	4	791344	12	2019	1440	43826	2	1978	938	41	40-44	month and year - information complete	completed	27	9	72	all woman sample	4	cuanza sul-rural	rural	zaire			no	35-49	noformal	secondary	middel	yes	No	No	1	yes	no	yes	0.29916248	0.72070313	0.75724977	low	low	high	health	>4	wnated then	yes
4 8 02	RW7	4	8	2	4	893503	11	2019	1439	43794	5	1988	1061	31	30-34	month and year - information complete	completed	25	10	71	all woman sample	4	40	rural	luanda			yes	25-34	primar	primar	poor	yes	No	No	1	yes	yes	no	0.29916248	0.72070313	0.75724977	low	low	high	health	3-Jan	wenatednomor	no
4 12 8	SN7	4	12	8	4	5652551	11	2019	1439	43784	7	1995	1147	24	20-24	month and year - information complete	completed	15	10	71	all woman sample	4	cabinda-urban	urban	cabinda			no	15-24	primar	secondary	rich	yes	yes	yes	3	yes	yes	yes	0.29916248	0.72070313	0.75724977	low	low	high	health	>4	wanted later	yes
00040012 1	UG7	4	12	1	4	821596	10	2016	1402	42664	5	1993	1121	23	20-24	month and year - information complete	completed	21	11	70	all woman sample	4	cabinda-urban	urban	0			no	15-24	secondary	secondary	rich	No	No	No	0	no	yes	yes	0.29916248	0.72070313	0.75724977	low	low	high	health	>4	wanted later	no
431 2	GH6	4	31	2	4	685900	9	2014	1377		6	1980	966	34	30-34	month and year - information complete	completed	3	12	69	all woman sample	4	zaire-urban	urban	zaire			no	25-34	noformal	noformal	rich	No	No	yes	1	yes	no	yes	0.29916248	0.72070313	0.75724977	low	low	high	home	>4	wenatednomor	yes
4 48 3	GM7	4	48	3	4	197886	11	2019	1439	43790	8	1980	968	39	35-39	month and year - information complete	completed	21	10	71	all woman sample	4	cabinda-urban	urban	cabinda			no	35-49	primar	secondary	rich	yes	No	yes	2	yes	yes	yes	0.29916248	0.72070313	0.75724977	low	low	high	health	>4	wenatednomor	yes
00040007 2	UG7	4	7	2	4	821596	10	2016	1402	42664	10	1995	1150	21	20-24	month and year - information complete	completed	21	11	70	all woman sample	4	cabinda-urban	urban	0			no	15-24	secondary	primar	rich	yes	yes	yes	3	yes	yes	yes	0.29916248	0.72070313	0.75724977	low	low	high	health	3-Jan	wanted later	no
4 3 02	RW7	4	3	2	4	893503	11	2019	1439	43796	1	1996	1153	23	20-24	month and year - information complete	completed	27	10	71	all woman sample	4	40	rural	luanda			yes	15-24	secondary	primar	middel	yes	No	No	1	yes	yes	yes	0.29916248	0.72070313	0.75724977	low	low	high	health	>4	wanted later	no
4 28 2	MW7	4	28	2	4	47672	12	2015	1392	42350	10	1984	1018	31	30-34	month and year - information complete	completed	12	9	72	all woman sample	4	cuanza sul-urban	rural	cabinda			no	25-34	primar		poor	yes	yes	yes	3	yes	yes	no	0.29916248	0.72070313	0.75724977	low	low	high	health	>4	wenatednomor	yes
00040004 2	UG7	4	4	2	4	821596	10	2016	1402	42664	2	1980	962	36	35-39	month and year - information complete	completed	21	11	70	all woman sample	4	cabinda-urban	urban	0			no	35-49	primar	primar	rich	yes	yes	yes	3	yes	yes	yes	0.29916248	0.72070313	0.75724977	low	low	high	health	3-Jan	wanted later	no
0004068 04	KE6	4	68	4	4	3333224	10	2014	1378		10	1992	1114	22	20-24	month and year - information complete	completed	11	11	70	all woman sample	4	cabinda-urban	urban	benguela			no	15-24	primar	secondary	rich	yes	yes	yes	3	yes	yes	yes	0.29916248	0.72070313	0.75724977	low	low	high	home	3-Jan	wanted later	yes
4 27 2	NG7	4	27	2	4	565665	12	2018	1428	43443	9	1996	1161	22	20-24	month and year - information complete	completed	9	9	72	all woman sample	4	cabinda-urban	urban	cabinda			no	15-24	secondary	secondary	rich	yes	No	yes	2	yes	yes	yes	0.29916248	0.72070313	0.75724977	low	low	high	health	>4	wanted later	yes
4 7 2	NG7	4	7	2	4	565665	12	2018	1428	43435	6	1980	966	38	35-39	month and year - information complete	completed	1	9	72	all woman sample	4	cabinda-urban	urban	cabinda			yes	35-49	secondary	secondary	rich	yes	yes	yes	3	yes	yes	yes	0.29916248	0.72070313	0.75724977	low	low	high	health	>4	wenatednomor	no
4 26 4	ML7	4	26	4	4	597055	9	2018	1425	43373	8	2000	1208	18	15-19	year and age - month imputed	completed	30	12	69	all woman sample	4	uíge-urban	rural	cabinda			no	15-24	noformal		middel	No	No	No	0	no	no	yes	0.29916248	0.72070313	0.75724977	low	low	high	home	>4	wnated then	no
4 1 2	NG7	4	1	2	4	565665	12	2018	1428	43443	1	1985	1021	33	30-34	month and year - information complete	completed	9	9	72	all woman sample	4	cabinda-urban	urban	cabinda			no	25-34	secondary	secondary	rich	yes	yes	yes	3	yes	yes	yes	0.29916248	0.72070313	0.75724977	low	low	high	health	>4	wanted later	no
4 247 2	MW7	4	247	2	4	47672	12	2015	1392	42349	7	1989	1075	26	25-29	month and year - information complete	completed	11	9	72	all woman sample	4	cuanza sul-urban	rural	cabinda			no	25-34	secondary	secondary	rich	yes	No	yes	2	yes	yes	yes	0.29916248	0.72070313	0.75724977	low	low	high	health	3-Jan	wenatednomor	yes
4 116 2	BJ7	4	116	2	4	1645669	1	2018	1417	43118	1	1992	1105	26	25-29	month and year - information complete	completed	18	8	73	all woman sample	4	cabinda-rural	rural	cabinda			no	25-34	noformal	noformal	poor	No	No	No	0	no	no	no	0.29916248	0.72070313	0.75724977	low	low	high	home	3-Jan	wanted later	no
4 252 7	MW7	4	252	7	4	47672	12	2015	1392	42348	8	1998	1184	17	15-19	month and year - information complete	completed	10	9	72	all woman sample	4	cuanza sul-urban	rural	cabinda			no	15-24	primar	primar	rich	No	No	No	0	no	yes	yes	0.29916248	0.72070313	0.75724977	low	low	high	health	3-Jan	wanted later	no
4 102 2	BJ7	4	102	2	4	1645669	1	2018	1417	43117	1	1986	1033	32	30-34	month and year - information complete	completed	17	8	73	all woman sample	4	cabinda-rural	rural	cabinda			no	25-34	noformal	noformal	poor	yes	No	yes	2	yes	no	no	0.29916248	0.72070313	0.75724977	low	low	high	home	no	wnated then	no
47138 2	BU7	4	7138	2	4	1065934	11	2016	1403	42702	4	1996	1156	20	20-24	month and year - information complete	completed	28	10	71	all woman sample	4	cunene-rural	rural	cunene			no	15-24	primar	primar	poor	No	No	No	0	no	yes	no	0.29916248	0.72070313	0.75724977	low	low	high	health	>4	wanted later	yes
4 111 2	GM7	4	111	2	4	197886	11	2019	1439	43792	3	1972	867	47	45-49	year and age - month imputed	completed	23	10	71	all woman sample	4	cabinda-urban	urban	cabinda			yes	35-49	noformal	noformal	rich	No	No	yes	1	yes	no	yes	0.29916248	0.72070313	0.75724977	low	low	high	health	>4	wenatednomor	no
4 26 02	RW7	4	26	2	4	893503	11	2019	1439	43796	2	1998	1178	21	20-24	month and year - information complete	completed	27	10	71	all woman sample	4	40	rural	luanda			yes	15-24	secondary		poor	No	No	No	0	no	yes	no	0.29916248	0.72070313	0.75724977	low	low	high	health	3-Jan	wnated then	no
46147 2	BU7	4	6147	2	4	1065934	11	2016	1403	42702	6	1984	1014	32	30-34	month and year - information complete	completed	28	10	71	all woman sample	4	cunene-rural	rural	cunene			no	25-34	noformal	primar	poor	No	No	No	0	no	no	no	0.29916248	0.72070313	0.75724977	low	low	high	home	>4	wenatednomor	no
00040023 05	AO7	4	23	5	4	372876	2	2016	1394	42423	7	1998	1183	17	15-19	month and year - information complete	completed	23	7	74	all woman sample	4	cuando cubango-rural	rural	cuando cubango			no	15-24	primar		poor	No	No	No	0	no	yes	no	0.29916248	0.72070313	0.75724977	low	low	high	home	no	wnated then	no
4 21 2	ZW7	4	21	2	4	1284201	7	2015	1387	42204	5	1993	1121	22	20-24	month and year - information complete	completed	19	14	67	all woman sample	4	luanda-rural	rural	luanda			no	15-24	secondary	secondary	middel	yes	yes	yes	3	yes	yes	yes	0.29916248	0.72070313	0.75724977	low	low	high	health	>4	wanted later	yes
4 1 2	TZ7	4	1	2	4	1500530	11	2015	1391	42330	12	1974	900	40	40-44	month and year - information complete	completed	22	10	71	all woman sample	4	cabinda-urban	rural	cabinda			no	35-49	primar	secondary	rich	yes	yes	yes	3	yes	yes	yes	0.29916248	0.72070313	0.75724977	low	low	high	health	3-Jan	wenatednomor	no
4 77 1	ML7	4	77	1	4	597055	9	2018	1425	43373	12	1987	1056	30	30-34	month and year - information complete	completed	30	12	69	all woman sample	4	uíge-urban	rural	cabinda			no	25-34	noformal	noformal	rich	yes	No	yes	2	yes	no	yes	0.29916248	0.72070313	0.75724977	low	low	high	health	>4	wanted later	no
4 11 02	RW7	4	11	2	4	893503	11	2019	1439	43795	5	1983	1001	36	35-39	month and year - information complete	completed	26	10	71	all woman sample	4	40	rural	luanda			no	35-49	primar	primar	middel	yes	No	No	1	yes	yes	yes	0.29916248	0.72070313	0.75724977	low	low	high	health	>4	wanted later	yes
4 41 2	NG7	4	41	2	4	565665	12	2018	1428	43435	2	1988	1058	30	30-34	month and year - information complete	completed	1	9	72	all woman sample	4	cabinda-urban	urban	cabinda			no	25-34	secondary	secondary	rich	yes	No	yes	2	yes	yes	yes	0.29916248	0.72070313	0.75724977	low	low	high	health	>4	wanted later	yes
00040009 1	UG7	4	9	1	4	821596	10	2016	1402	42665	4	1992	1108	24	20-24	month and year - information complete	completed	22	11	70	all woman sample	4	cabinda-urban	urban	0			yes	15-24	secondary		rich	yes	No	yes	2	yes	yes	yes	0.29916248	0.72070313	0.75724977	low	low	high	health	>4	wnated then	yes
4 6 02	RW7	4	6	2	4	893503	11	2019	1439	43796	1	1981	973	38	35-39	month and year - information complete	completed	27	10	71	all woman sample	4	40	rural	luanda			no	35-49	primar	primar	poor	No	No	No	0	no	yes	no	0.29916248	0.72070313	0.75724977	low	low	high	health	>4	wenatednomor	no
4 34 1	ML7	4	34	1	4	597055	10	2018	1426	43374	9	1977	933	41	40-44	year and age - month imputed	completed	1	11	70	all woman sample	4	uíge-urban	rural	cabinda			no	35-49	noformal	secondary	rich	No	No	No	0	no	no	yes	0.29916248	0.72070313	0.75724977	low	low	high	health	>4	wnated then	no
416 2	GH6	4	16	2	4	685900	9	2014	1377		6	1991	1098	23	20-24	month and year - information complete	completed	3	12	69	all woman sample	4	zaire-urban	urban	zaire			no	15-24	secondary	secondary	rich	yes	No	yes	2	yes	yes	yes	0.29916248	0.72070313	0.75724977	low	low	high	health	>4	wenatednomor	yes
00040008 02	AO7	4	8	2	4	372876	2	2016	1394	42423	1	1991	1093	25	25-29	month and year - information complete	completed	23	7	74	all woman sample	4	cuando cubango-rural	rural	cuando cubango			no	25-34	noformal	noformal	poor	yes	No	No	1	yes	no	no	0.29916248	0.72070313	0.75724977	low	low	high	home	no	wnated then	no
4 72 2	MW7	4	72	2	4	47672	12	2015	1392	42348	5	1992	1109	23	20-24	month and year - information complete	completed	10	9	72	all woman sample	4	cuanza sul-urban	rural	cabinda			no	15-24	primar	primar	rich	yes	No	yes	2	yes	yes	yes	0.29916248	0.72070313	0.75724977	low	low	high	health	3-Jan	wanted later	yes
4 83 9	GM7	4	83	9	4	197886	11	2019	1439	43791	8	1995	1148	24	20-24	month and year - information complete	completed	22	10	71	all woman sample	4	cabinda-urban	urban	cabinda			no	15-24	secondary		rich	yes	No	yes	2	yes	yes	yes	0.29916248	0.72070313	0.75724977	low	low	high	health	>4	wnated then	yes
4 209 4	LB7	4	209	4	4	791344	12	2019	1440	43827	8	2002	1232	17	15-19	month and year - information complete	completed	28	9	72	all woman sample	4	cuanza sul-rural	rural	zaire			no	15-24	secondary		rich	No	No	No	0	no	yes	yes	0.29916248	0.72070313	0.75724977	low	low	high	health	>4	wanted later	no
4 133 03	SL7	4	133	3	4	319839	8	2019	1436	43704	5	1985	1025	34	30-34	month and year - information complete	completed	27	13	68	all woman sample	4	cuanza norte-rural	rural	zaire			no	25-34	noformal	noformal	poor	No	No	No	0	no	no	no	0.29916248	0.72070313	0.75724977	low	low	high	home	3-Jan	wanted later	yes
4 22 2	SN7	4	22	2	4	5652551	11	2019	1439	43784	12	1991	1104	27	25-29	month and year - information complete	completed	15	10	71	all woman sample	4	cabinda-urban	urban	cabinda			yes	25-34	secondary	secondary	rich	No	yes	yes	2	yes	yes	yes	0.29916248	0.72070313	0.75724977	low	low	high	health	>4	wanted later	yes
00050002 1	UG7	5	2	1	5	1215896	11	2016	1403	42693	7	1989	1075	27	25-29	month and year - information complete	completed	19	10	71	all woman sample	5	cabinda-urban	urban	0			no	25-34	secondary		rich	yes	yes	yes	3	yes	yes	yes	0.22708108	0.85262722	0.8550061	low	high	high	health	>4	wanted later	yes
5 69 3	CM7	5	69	3	5	769119	7	2018	1423	43306	9	1998	1185	19	15-19	month and year - information complete	completed	25	no calendar	no calendar	all woman sample	5	bié-rural	urban	moxico			no	15-24	primar		rich	No	No	yes	1	yes	yes	yes	0.22708108	0.85262722	0.8550061	low	high	high	health	no	wanted later	no
00050011 01	AO7	5	11	1	5	115988	12	2015	1392	42350	6	1998	1182	17	15-19	month and year - information complete	completed	12	9	72	all woman sample	5	namibe-rural	rural	namibe			no	15-24	primar		poor	yes	yes	yes	3	yes	yes	no	0.22708108	0.85262722	0.8550061	low	high	high	home	no	wnated then	no
5 233 2	MW7	5	233	2	5	911631	1	2016	1393	42384	1	1996	1153	20	20-24	month and year - information complete	completed	15	8	73	all woman sample	5	cuando cubango-urban	rural	zaire			no	15-24	primar	primar	poor	yes	No	No	1	yes	yes	no	0.22708108	0.85262722	0.8550061	low	high	high	health	>4	wanted later	yes
00050017 1	UG7	5	17	1	5	1215896	11	2016	1403	42691	5	1975	905	41	40-44	month and year - information complete	completed	17	10	71	all woman sample	5	cabinda-urban	urban	0			yes	35-49	secondary		rich	yes	yes	yes	3	yes	yes	yes	0.22708108	0.85262722	0.8550061	low	high	high	health	>4	wenatednomor	no
5 7 02	RW7	5	7	2	5	1157402	3	2020	1443	43908	9	1995	1149	24	20-24	month and year - information complete	completed	18	6	75	all woman sample	5	54	rural	cuanza norte			no	15-24	secondary	primar	rich	yes	No	yes	2	yes	yes	yes	0.22708108	0.85262722	0.8550061	low	high	high	health	>4	wanted later	no
5 24 2	TZ7	5	24	2	5	1290680	11	2015	1391	42320	12	1978	948	36	35-39	month and year - information complete	completed	12	10	71	all woman sample	5	cabinda-urban	rural	cabinda			no	35-49	primar		middel	yes	No	No	1	yes	yes	yes	0.22708108	0.85262722	0.8550061	low	high	high	health	>4	wenatednomor	no
5 690 2	CM7	5	690	2	5	769119	7	2018	1423	43307	5	1983	1001	35	35-39	month and year - information complete	completed	26	no calendar	no calendar	all woman sample	5	bié-rural	urban	moxico			no	35-49	secondary	secondary	rich	yes	No	yes	2	yes	yes	yes	0.22708108	0.85262722	0.8550061	low	high	high	health	>4	wenatednomor	yes
5 213 2	ET7	5	213	2	5	67744	6	2008	1302	39620	1	1968	817	40	40-44	year and age - month imputed	completed	21	15	66	all woman sample	5	moxico-rural	urban	bié			no	35-49	primar	noformal	rich	yes	No	yes	2	yes	yes	yes	0.22708108	0.85262722	0.8550061	low	high	high	health	no	wenatednomor	no
5 44 1	NG7	5	44	1	5	1491863	11	2018	1427	43406	5	1973	881	45	45-49	month and year - information complete	completed	2	10	71	all woman sample	5	cabinda-urban	urban	cabinda			no	35-49	primar	secondary	middel	yes	No	yes	2	yes	yes	yes	0.22708108	0.85262722	0.8550061	low	high	high	health	3-Jan	wenatednomor	no
5 93 2	TZ7	5	93	2	5	1290680	11	2015	1391	42320	2	1994	1130	21	20-24	month and year - information complete	completed	12	10	71	all woman sample	5	cabinda-urban	rural	cabinda			no	15-24	secondary	secondary	middel	No	No	No	0	no	yes	yes	0.22708108	0.85262722	0.8550061	low	high	high	home	>4	wanted later	no
5 164 2	MW7	5	164	2	5	911631	1	2016	1393	42388	12	1977	936	38	35-39	month and year - information complete	completed	19	8	73	all woman sample	5	cuando cubango-urban	rural	zaire			yes	35-49	noformal	primar	middel	yes	No	No	1	yes	no	yes	0.22708108	0.85262722	0.8550061	low	high	high	health	>4	wenatednomor	yes
5 48 2	ML7	5	48	2	5	1050377	8	2018	1424	43330	5	1985	1025	33	30-34	month and year - information complete	completed	18	13	68	all woman sample	5	uíge-urban	rural	cabinda			no	25-34	noformal	noformal	poor	No	No	No	0	no	no	no	0.22708108	0.85262722	0.8550061	low	high	high	health	>4	wanted later	no
5 22 1	ML7	5	22	1	5	1050377	8	2018	1424	43329	4	1986	1036	32	30-34	month and year - information complete	completed	17	13	68	all woman sample	5	uíge-urban	rural	cabinda			no	25-34	noformal	secondary	poor	yes	No	yes	2	yes	no	no	0.22708108	0.85262722	0.8550061	low	high	high	health	>4	wnated then	no
5 5 2	ZM7	5	5	2	5	575523	9	2018	1425	43357	6	2000	1206	18	15-19	month and year - information complete	completed	14	12	69	all woman sample	5	cabinda-rural	rural	cabinda			no	15-24	noformal	primar	poor	No	No	yes	1	yes	no	no	0.22708108	0.85262722	0.8550061	low	high	high	home	no	wanted later	no
00050026 1	UG7	5	26	1	5	1215896	11	2016	1403	42691	3	1984	1011	32	30-34	month and year - information complete	completed	17	10	71	all woman sample	5	cabinda-urban	urban	0			no	25-34	primar		rich	yes	No	yes	2	yes	yes	yes	0.22708108	0.85262722	0.8550061	low	high	high	health	>4	wenatednomor	yes
5 6 2	MW7	5	6	2	5	911631	1	2016	1393	42388	1	1981	973	35	35-39	month and year - information complete	completed	19	8	73	all woman sample	5	cuando cubango-urban	rural	zaire			no	35-49	noformal	secondary	poor	yes	No	No	1	yes	no	no	0.22708108	0.85262722	0.8550061	low	high	high	health	>4	wenatednomor	yes
0005017 02	KE6	5	17	2	5	2671808	10	2014	1378		9	1978	945	36	35-39	month and year - information complete	completed	3	11	70	all woman sample	5	cabinda-urban	urban	benguela			yes	35-49	primar	primar	rich	yes	No	yes	2	yes	yes	yes	0.22708108	0.85262722	0.8550061	low	high	high	health	>4	wenatednomor	yes
5 76 2	GM7	5	76	2	5	276061	11	2019	1439	43791	1	1980	961	39	35-39	month and year - information complete	completed	22	10	71	all woman sample	5	cabinda-urban	urban	cabinda			yes	35-49	noformal	secondary	rich	yes	No	yes	2	yes	no	yes	0.22708108	0.85262722	0.8550061	low	high	high	health	3-Jan	wenatednomor	no
533 2	GH6	5	33	2	5	401436	12	2014	1380		5	1965	785	49	45-49	month and year - information complete	completed	3	9	72	all woman sample	5	lunda norte-rural	rural	lunda norte			no	35-49	noformal	noformal	poor	No	No	No	0	no	no	no	0.22708108	0.85262722	0.8550061	low	high	high	home	>4	wenatednomor	yes
5 20 2	SN7	5	20	2	5	2782525	8	2019	1436	43705	3	1978	939	41	40-44	month and year - information complete	completed	28	13	68	all woman sample	5	cabinda-urban	urban	cabinda			no	35-49	secondary	secondary	rich	No	yes	yes	2	yes	yes	yes	0.22708108	0.85262722	0.8550061	low	high	high	home	>4	wnated then	yes
5 14 02	RW7	5	14	2	5	1157402	6	2020	1446	43993	6	1994	1134	26	25-29	month and year - information complete	completed	11	5	76	all woman sample	5	54	rural	cuanza norte			no	25-34	secondary	secondary	rich	yes	yes	yes	3	yes	yes	yes	0.22708108	0.85262722	0.8550061	low	high	high	health	3-Jan	wanted later	no
5 6 2	ML7	5	6	2	5	1050377	8	2018	1424	43329	7	1972	871	46	45-49	age - year/month imputed	completed	17	13	68	all woman sample	5	uíge-urban	rural	cabinda			no	35-49	noformal	noformal	middel	No	No	No	0	no	no	yes	0.22708108	0.85262722	0.8550061	low	high	high	health	3-Jan	wenatednomor	no
5 27 07	RW7	5	27	7	5	1157402	3	2020	1443	43909	1	1996	1153	24	20-24	month and year - information complete	completed	19	6	75	all woman sample	5	54	rural	cuanza norte			yes	15-24	secondary		rich	yes	yes	yes	3	yes	yes	yes	0.22708108	0.85262722	0.8550061	low	high	high	health	3-Jan	wanted later	no
5 12 2	ZW7	5	12	2	5	419351	12	2015	1392	42355	4	1991	1096	24	20-24	month and year - information complete	completed	17	9	72	all woman sample	5	huambo-urban	urban	huambo			no	15-24	primar	primar	rich	yes	yes	yes	3	yes	yes	yes	0.22708108	0.85262722	0.8550061	low	high	high	health	>4	wnated then	yes
5 20 02	RW7	5	20	2	5	1157402	3	2020	1443	43908	8	1991	1100	28	25-29	month and year - information complete	completed	18	6	75	all woman sample	5	54	rural	cuanza norte			yes	25-34	primar	primar	middel	yes	No	yes	2	yes	yes	yes	0.22708108	0.85262722	0.8550061	low	high	high	health	3-Jan	wanted later	no
5 57 2	GN7	5	57	2	5	1396020	4	2018	1420	43194	8	1987	1052	30	30-34	month and year - information complete	completed	4	17	64	all woman sample	5	zaire-urban	urban	zaire			no	25-34	secondary	secondary	rich	yes	yes	yes	3	yes	yes	yes	0.22708108	0.85262722	0.8550061	low	high	high	health	>4	wanted later	no
5 4 2	GH6	5	4	2	5	401436	12	2014	1380		6	1981	978	33	30-34	month and year - information complete	completed	3	9	72	all woman sample	5	lunda norte-rural	rural	lunda norte			no	25-34	primar	noformal	poor	yes	No	No	1	yes	yes	no	0.22708108	0.85262722	0.8550061	low	high	high	home	>4	wenatednomor	yes
5 304 2	CM7	5	304	2	5	769119	7	2018	1423	43308	3	1986	1035	32	30-34	month and year - information complete	completed	27	no calendar	no calendar	all woman sample	5	bié-rural	urban	moxico			no	25-34	secondary	secondary	rich	yes	yes	yes	3	yes	yes	yes	0.22708108	0.85262722	0.8550061	low	high	high	health	>4	wanted later	yes
527 2	GH6	5	27	2	5	401436	12	2014	1380		8	1982	992	32	30-34	month and year - information complete	completed	3	9	72	all woman sample	5	lunda norte-rural	rural	lunda norte			no	25-34	noformal	primar	poor	yes	No	No	1	yes	no	no	0.22708108	0.85262722	0.8550061	low	high	high	home	>4	wnated then	yes
5 11 2	TZ7	5	11	2	5	1290680	11	2015	1391	42320	1	1974	889	41	40-44	month and year - information complete	completed	12	10	71	all woman sample	5	cabinda-urban	rural	cabinda			no	35-49	primar	primar	poor	No	No	No	0	no	yes	no	0.22708108	0.85262722	0.8550061	low	high	high	health	3-Jan	wenatednomor	yes
00050008 01	AO7	5	8	1	5	115988	12	2015	1392	42350	5	1981	977	34	30-34	month and year - information complete	completed	12	9	72	all woman sample	5	namibe-rural	rural	namibe			no	25-34	noformal		poor	No	No	No	0	no	no	no	0.22708108	0.85262722	0.8550061	low	high	high	home	no	wanted later	no
5 206 02	SL7	5	206	2	5	1813684	5	2019	1433	43603	12	1984	1020	34	30-34	month and year - information complete	completed	18	16	65	all woman sample	5	cunene-urban	urban	cuanza norte			yes	25-34	primar	secondary	rich	No	No	yes	1	yes	yes	yes	0.22708108	0.85262722	0.8550061	low	high	high	health	>4	wanted later	no
5 54 8	GN7	5	54	8	5	1396020	4	2018	1420	43193	2	1994	1130	24	20-24	month and year - information complete	completed	3	17	64	all woman sample	5	zaire-urban	urban	zaire			no	15-24	secondary		rich	yes	yes	yes	3	yes	yes	yes	0.22708108	0.85262722	0.8550061	low	high	high	health	>4	wnated then	yes
00050001 2	UG7	5	1	2	5	1215896	11	2016	1403	42691	6	1995	1146	21	20-24	year and age - month imputed	completed	17	10	71	all woman sample	5	cabinda-urban	urban	0			no	15-24	primar	secondary	rich	yes	yes	yes	3	yes	yes	yes	0.22708108	0.85262722	0.8550061	low	high	high	health	>4	wanted later	yes
5 15 4	SN7	5	15	4	5	2782525	9	2019	1437	43736	10	1984	1018	34	30-34	month and year - information complete	completed	28	12	69	all woman sample	5	cabinda-urban	urban	cabinda			yes	25-34	secondary		rich	yes	yes	yes	3	yes	yes	yes	0.22708108	0.85262722	0.8550061	low	high	high	health	>4	wnated then	yes
5 19 03	RW7	5	19	3	5	1157402	3	2020	1443	43908	5	2001	1217	18	15-19	month and year - information complete	completed	18	6	75	all woman sample	5	54	rural	cuanza norte			no	15-24	primar		poor	yes	No	yes	2	yes	yes	no	0.22708108	0.85262722	0.8550061	low	high	high	health	3-Jan	wnated then	no
5 221 2	MW7	5	221	2	5	911631	1	2016	1393	42387	1	1986	1033	30	30-34	month and year - information complete	completed	18	8	73	all woman sample	5	cuando cubango-urban	rural	zaire			no	25-34	primar	primar	rich	yes	yes	No	2	yes	yes	yes	0.22708108	0.85262722	0.8550061	low	high	high	health	3-Jan	wanted later	yes
5 8 2	TD6	5	8	2	5	552495	3	2015	1383		4	1999	1192	15	15-19	month and year - information complete	completed	24			all woman sample	5	cunene-rural	rural	cunene			no	15-24	secondary	secondary	poor	No	yes	No	1	yes	yes	no	0.22708108	0.85262722	0.8550061	low	high	high	home	3-Jan	wanted later	no
0005077 01	KE6	5	77	1	5	2671808	9	2014	1377		7	1989	1075	25	25-29	month and year - information complete	completed	30	12	69	all woman sample	5	cabinda-urban	urban	benguela			no	25-34	secondary		rich	yes	No	yes	2	yes	yes	yes	0.22708108	0.85262722	0.8550061	low	high	high	health	>4	wenatednomor	no
5 31 3	BJ7	5	31	3	5	577868	2	2018	1418	43134	1	1996	1153	22	20-24	month and year - information complete	completed	3	7	74	all woman sample	5	cabinda-rural	rural	cabinda			no	15-24	noformal	noformal	poor	No	No	No	0	no	no	no	0.22708108	0.85262722	0.8550061	low	high	high	health	>4	wnated then	no
5 2 2	NG7	5	2	2	5	1491863	11	2018	1427	43407	4	1979	952	39	35-39	month and year - information complete	completed	3	10	71	all woman sample	5	cabinda-urban	urban	cabinda			no	35-49	secondary	secondary	middel	No	No	No	0	no	yes	yes	0.22708108	0.85262722	0.8550061	low	high	high	health	>4	wenatednomor	no
524 2	GH6	5	24	2	5	401436	12	2014	1380		8	1987	1052	27	25-29	month and year - information complete	completed	4	9	72	all woman sample	5	lunda norte-rural	rural	lunda norte			no	25-34	noformal	secondary	poor	yes	No	No	1	yes	no	no	0.22708108	0.85262722	0.8550061	low	high	high	health	>4	wanted later	yes
5 12 01	RW7	5	12	1	5	1157402	3	2020	1443	43909	1	1987	1045	33	30-34	month and year - information complete	completed	19	6	75	all woman sample	5	54	rural	cuanza norte			yes	25-34	primar	primar	rich	yes	yes	yes	3	yes	yes	yes	0.22708108	0.85262722	0.8550061	low	high	high	health	>4	wanted later	no
00050007 01	AO7	5	7	1	5	115988	12	2015	1392	42349	1	1988	1057	27	25-29	month and year - information complete	completed	11	9	72	all woman sample	5	namibe-rural	rural	namibe			no	25-34	noformal		poor	No	No	No	0	no	no	no	0.22708108	0.85262722	0.8550061	low	high	high	home	3-Jan	wenatednomor	no
513 2	GH6	5	13	2	5	401436	12	2014	1380		7	1989	1075	25	25-29	month and year - information complete	completed	6	9	72	all woman sample	5	lunda norte-rural	rural	lunda norte			no	25-34	primar	secondary	poor	yes	No	No	1	yes	yes	no	0.22708108	0.85262722	0.8550061	low	high	high	home	>4	wanted later	yes
56977 2	BU7	5	6977	2	5	439865	10	2016	1402	42671	12	1979	960	36	35-39	month and year - information complete	completed	28	11	70	all woman sample	5	lunda sul-urban	urban	lunda sul			no	35-49	primar	primar	rich	yes	No	yes	2	yes	yes	yes	0.22708108	0.85262722	0.8550061	low	high	high	health	3-Jan	wenatednomor	no
5 342 1	LB7	5	342	1	5	560502	1	2020	1441	43860	7	1994	1135	25	25-29	month and year - information complete	completed	30	9	72	all woman sample	5	huambo-rural	rural	uíge			no	25-34	primar	primar	poor	No	No	No	0	no	yes	no	0.22708108	0.85262722	0.8550061	low	high	high	health	>4	wanted later	no
518 2	GH6	5	18	2	5	401436	12	2014	1380		11	1988	1067	26	25-29	month and year - information complete	completed	4	9	72	all woman sample	5	lunda norte-rural	rural	lunda norte			no	25-34	primar	noformal	poor	yes	No	No	1	yes	yes	no	0.22708108	0.85262722	0.8550061	low	high	high	health	>4	wanted later	yes
5 2 05	RW7	5	2	5	5	1157402	3	2020	1443	43907	12	1988	1068	31	30-34	month and year - information complete	completed	17	6	75	all woman sample	5	54	rural	cuanza norte			yes	25-34	secondary	primar	rich	No	No	No	0	no	yes	yes	0.22708108	0.85262722	0.8550061	low	high	high	health	>4	wanted later	yes
00050020 01	AO7	5	20	1	5	115988	12	2015	1392	42351	5	1990	1085	25	25-29	month and year - information complete	completed	13	9	72	all woman sample	5	namibe-rural	rural	namibe			no	25-34	noformal		poor	No	No	No	0	no	no	no	0.22708108	0.85262722	0.8550061	low	high	high	home	no	wenatednomor	no
5 6 8	SN7	5	6	8	5	2782525	8	2019	1436	43707	1	1985	1021	34	30-34	month and year - information complete	completed	30	13	68	all woman sample	5	cabinda-urban	urban	cabinda			no	25-34	noformal		rich	yes	No	yes	2	yes	no	yes	0.22708108	0.85262722	0.8550061	low	high	high	health	>4	wnated then	yes
5 9 2	NG7	5	9	2	5	1491863	11	2018	1427	43406	3	1975	903	43	40-44	month and year - information complete	completed	2	10	71	all woman sample	5	cabinda-urban	urban	cabinda			no	35-49	primar	secondary	middel	yes	No	yes	2	yes	yes	yes	0.22708108	0.85262722	0.8550061	low	high	high	home	>4	wenatednomor	no
5 55 1	ML7	5	55	1	5	1050377	8	2018	1424	43329	12	1985	1032	32	30-34	month and year - information complete	completed	17	13	68	all woman sample	5	uíge-urban	rural	cabinda			no	25-34	noformal	noformal	middel	No	No	No	0	no	no	yes	0.22708108	0.85262722	0.8550061	low	high	high	health	3-Jan	wnated then	yes
5 27 04	RW7	5	27	4	5	1157402	3	2020	1443	43908	12	1997	1176	22	20-24	month and year - information complete	completed	18	6	75	all woman sample	5	54	rural	cuanza norte			no	15-24	secondary		rich	yes	No	yes	2	yes	yes	yes	0.22708108	0.85262722	0.8550061	low	high	high	health	3-Jan	wnated then	no
00050003 1	UG7	5	3	1	5	1215896	11	2016	1403	42691	3	1976	915	40	40-44	month and year - information complete	completed	17	10	71	all woman sample	5	cabinda-urban	urban	0			no	35-49	primar	secondary	rich	yes	yes	yes	3	yes	yes	yes	0.22708108	0.85262722	0.8550061	low	high	high	health	no	wnated then	yes
5 28 2	NG7	5	28	2	5	1491863	11	2018	1427	43406	3	1993	1119	25	25-29	month and year - information complete	completed	2	10	71	all woman sample	5	cabinda-urban	urban	cabinda			no	25-34	primar	secondary	poor	yes	No	No	1	yes	yes	no	0.22708108	0.85262722	0.8550061	low	high	high	home	>4	wanted later	no
5 8 03	RW7	5	8	3	5	1157402	3	2020	1443	43911	6	1998	1182	21	20-24	month and year - information complete	completed	21	6	75	all woman sample	5	54	rural	cuanza norte			yes	15-24	secondary		rich	yes	No	yes	2	yes	yes	yes	0.22708108	0.85262722	0.8550061	low	high	high	health	>4	wnated then	no
5 6 01	RW7	5	6	1	5	1157402	3	2020	1443	43907	7	1987	1051	32	30-34	month and year - information complete	completed	17	6	75	all woman sample	5	54	rural	cuanza norte			yes	25-34	primar		poor	yes	No	yes	2	yes	yes	no	0.22708108	0.85262722	0.8550061	low	high	high	health	3-Jan	wenatednomor	no
5 68 2	TZ7	5	68	2	5	1290680	11	2015	1391	42319	12	1985	1032	29	25-29	month and year - information complete	completed	11	10	71	all woman sample	5	cabinda-urban	rural	cabinda			no	25-34	secondary	primar	middel	yes	yes	No	2	yes	yes	yes	0.22708108	0.85262722	0.8550061	low	high	high	health	>4	wanted later	no
5 3 2	TD6	5	3	2	5	552495	3	2015	1383		1	1983	997	32	30-34	month and year - information complete	completed	24			all woman sample	5	cunene-rural	rural	cunene			yes	25-34	primar	primar	middel	No	No	No	0	no	yes	yes	0.22708108	0.85262722	0.8550061	low	high	high	home	3-Jan	wnated then	no
5 76 2	TZ7	5	76	2	5	1290680	11	2015	1391	42319	3	1974	891	41	40-44	month and year - information complete	completed	11	10	71	all woman sample	5	cabinda-urban	rural	cabinda			no	35-49	primar	primar	middel	yes	yes	No	2	yes	yes	yes	0.22708108	0.85262722	0.8550061	low	high	high	health	>4	wenatednomor	yes
5 322 2	CM7	5	322	2	5	769119	7	2018	1423	43306	1	1979	949	39	35-39	month and year - information complete	completed	25	no calendar	no calendar	all woman sample	5	bié-rural	urban	moxico			no	35-49	secondary		rich	yes	yes	yes	3	yes	yes	yes	0.22708108	0.85262722	0.8550061	low	high	high	health	>4	wanted later	no
5 31 2	NG7	5	31	2	5	1491863	11	2018	1427	43407	8	1993	1124	25	25-29	month and year - information complete	completed	3	10	71	all woman sample	5	cabinda-urban	urban	cabinda			no	25-34	secondary	secondary	middel	yes	No	yes	2	yes	yes	yes	0.22708108	0.85262722	0.8550061	low	high	high	health	>4	wanted later	yes
5 116 04	SL7	5	116	4	5	1813684	5	2019	1433	43601	9	1991	1101	27	25-29	month and year - information complete	completed	16	16	65	all woman sample	5	cunene-urban	urban	cuanza norte			no	25-34	secondary	secondary	rich	No	No	yes	1	yes	yes	yes	0.22708108	0.85262722	0.8550061	low	high	high	health	>4	wanted later	no
529 2	GH6	5	29	2	5	401436	12	2014	1380		7	1992	1111	22	20-24	month and year - information complete	completed	4	9	72	all woman sample	5	lunda norte-rural	rural	lunda norte			no	15-24	noformal	primar	poor	yes	No	No	1	yes	no	no	0.22708108	0.85262722	0.8550061	low	high	high	home	3-Jan	wanted later	no
5 44 8	BJ7	5	44	8	5	577868	2	2018	1418	43134	5	1982	989	35	35-39	month and year - information complete	completed	3	7	74	all woman sample	5	cabinda-rural	rural	cabinda			no	35-49	noformal	noformal	poor	No	No	No	0	no	no	no	0.22708108	0.85262722	0.8550061	low	high	high	home	>4	wanted later	no
5 12 6	NG7	5	12	6	5	1491863	11	2018	1427	43406	6	2000	1206	18	15-19	month and year - information complete	completed	2	10	71	all woman sample	5	cabinda-urban	urban	cabinda			no	15-24	secondary	secondary	rich	yes	No	yes	2	yes	yes	yes	0.22708108	0.85262722	0.8550061	low	high	high	health	>4	wanted later	no
0005052 02	KE6	5	52	2	5	2671808	9	2014	1377		12	1983	1008	30	30-34	month and year - information complete	completed	30	12	69	all woman sample	5	cabinda-urban	urban	benguela			no	25-34	secondary		middel	yes	yes	No	2	yes	yes	yes	0.22708108	0.85262722	0.8550061	low	high	high	health	3-Jan	wenatednomor	no
5 228 10	ET7	5	228	10	5	67744	6	2008	1302	39618	1	1990	1081	18	15-19	month and year - information complete	completed	19	15	66	all woman sample	5	moxico-rural	urban	bié			no	15-24	primar		rich	No	No	yes	1	yes	yes	yes	0.22708108	0.85262722	0.8550061	low	high	high	home	>4	wanted later	no
5 12 2	MW7	5	12	2	5	911631	1	2016	1393	42384	1	1996	1153	20	20-24	month and year - information complete	completed	15	8	73	all woman sample	5	cuando cubango-urban	rural	zaire			yes	15-24	primar	primar	poor	No	No	No	0	no	yes	no	0.22708108	0.85262722	0.8550061	low	high	high	health	3-Jan	wanted later	yes
516 2	GH6	5	16	2	5	401436	12	2014	1380		5	1970	845	44	40-44	month and year - information complete	completed	4	9	72	all woman sample	5	lunda norte-rural	rural	lunda norte			no	35-49	noformal	primar	poor	yes	No	No	1	yes	no	no	0.22708108	0.85262722	0.8550061	low	high	high	health	>4	wenatednomor	yes
5 169 1	MW7	5	169	1	5	911631	1	2016	1393	42388	2	1994	1130	21	20-24	month and year - information complete	completed	19	8	73	all woman sample	5	cuando cubango-urban	rural	zaire			no	15-24	primar		poor	No	No	No	0	no	yes	no	0.22708108	0.85262722	0.8550061	low	high	high	health	3-Jan	wanted later	no
5 25 01	RW7	5	25	1	5	1157402	3	2020	1443	43908	5	1976	917	43	40-44	month and year - information complete	completed	18	6	75	all woman sample	5	54	rural	cuanza norte			yes	35-49	primar	primar	rich	yes	yes	yes	3	yes	yes	yes	0.22708108	0.85262722	0.8550061	low	high	high	health	3-Jan	wenatednomor	no
5 171 2	LB7	5	171	2	5	560502	1	2020	1441	43859	11	1986	1043	33	30-34	month and year - information complete	completed	29	9	72	all woman sample	5	huambo-rural	rural	uíge			yes	25-34	primar	secondary	rich	yes	No	No	1	yes	yes	yes	0.22708108	0.85262722	0.8550061	low	high	high	health	>4	wenatednomor	no
525 9	GH6	5	25	9	5	401436	12	2014	1380		10	1980	970	34	30-34	month and year - information complete	completed	4	9	72	all woman sample	5	lunda norte-rural	rural	lunda norte			no	25-34	noformal	secondary	poor	yes	No	No	1	yes	no	no	0.22708108	0.85262722	0.8550061	low	high	high	home	>4	wnated then	yes
5 265 02	SL7	5	265	2	5	1813684	5	2019	1433	43600	6	1980	966	38	35-39	month and year - information complete	completed	15	16	65	all woman sample	5	cunene-urban	urban	cuanza norte			yes	35-49	noformal		rich	yes	No	yes	2	yes	no	yes	0.22708108	0.85262722	0.8550061	low	high	high	health	no	wenatednomor	yes
5 53 8	BJ7	5	53	8	5	577868	2	2018	1418	43134	6	1997	1170	20	20-24	month and year - information complete	completed	3	7	74	all woman sample	5	cabinda-rural	rural	cabinda			no	15-24	secondary	noformal	poor	yes	No	No	1	yes	yes	no	0.22708108	0.85262722	0.8550061	low	high	high	health	3-Jan	wanted later	no
5 70 1	NG7	5	70	1	5	1491863	11	2018	1427	43407	3	1978	939	40	40-44	month and year - information complete	completed	3	10	71	all woman sample	5	cabinda-urban	urban	cabinda			no	35-49	primar	secondary	poor	yes	No	No	1	yes	yes	no	0.22708108	0.85262722	0.8550061	low	high	high	health	3-Jan	wenatednomor	no
5238 2	LS6	5	238	2	5	1646952	9	2014	1377		9	1985	1029	29	25-29	month and year - information complete	completed	28	12	69	all woman sample	5	uíge-urban	rural	uíge			no	25-34	secondary	secondary	rich	yes	yes	yes	3	yes	yes	yes	0.22708108	0.85262722	0.8550061	low	high	high	health	>4	wenatednomor	yes
5 169 1	LB7	5	169	1	5	560502	1	2020	1441	43859	3	1986	1035	33	30-34	month and year - information complete	completed	29	9	72	all woman sample	5	huambo-rural	rural	uíge			no	25-34	primar	secondary	poor	yes	No	No	1	yes	yes	no	0.22708108	0.85262722	0.8550061	low	high	high	health	>4	wanted later	yes
5 29 2	GN7	5	29	2	5	1396020	4	2018	1420	43195	5	1995	1145	22	20-24	month and year - information complete	completed	5	17	64	all woman sample	5	zaire-urban	urban	zaire			no	15-24	secondary	secondary	rich	yes	No	yes	2	yes	yes	yes	0.22708108	0.85262722	0.8550061	low	high	high	health	>4	wanted later	no
5 50 1	TZ7	5	50	1	5	1290680	11	2015	1391	42320	7	1984	1015	31	30-34	month and year - information complete	completed	12	10	71	all woman sample	5	cabinda-urban	rural	cabinda			no	25-34	primar		poor	yes	yes	yes	3	yes	yes	no	0.22708108	0.85262722	0.8550061	low	high	high	health	>4	wanted later	no
58899 2	BU7	5	8899	2	5	439865	10	2016	1402	42670	9	1994	1137	22	20-24	month and year - information complete	completed	27	11	70	all woman sample	5	lunda sul-urban	urban	lunda sul			no	15-24	secondary	primar	rich	yes	No	yes	2	yes	yes	yes	0.22708108	0.85262722	0.8550061	low	high	high	health	>4	wanted later	no
5 23 02	RW7	5	23	2	5	1157402	3	2020	1443	43909	2	1975	902	45	45-49	month and year - information complete	completed	19	6	75	all woman sample	5	54	rural	cuanza norte			no	35-49	primar	primar	middel	yes	No	No	1	yes	yes	yes	0.22708108	0.85262722	0.8550061	low	high	high	health	3-Jan	wenatednomor	no
5 39 3	GN7	5	39	3	5	1396020	4	2018	1420	43193	2	1990	1082	28	25-29	month and year - information complete	completed	3	17	64	all woman sample	5	zaire-urban	urban	zaire			no	25-34	primar	secondary	rich	yes	No	yes	2	yes	yes	yes	0.22708108	0.85262722	0.8550061	low	high	high	health	3-Jan	wanted later	no
5 17 2	ZM7	5	17	2	5	575523	9	2018	1425	43358	11	1972	875	45	45-49	month and year - information complete	completed	15	12	69	all woman sample	5	cabinda-rural	rural	cabinda			no	35-49	primar	noformal	poor	yes	No	No	1	yes	yes	no	0.22708108	0.85262722	0.8550061	low	high	high	home	3-Jan	wenatednomor	no
524 2	TD6	5	24	2	5	552495	3	2015	1383		6	1985	1026	29	25-29	year and age - month imputed	completed	24			all woman sample	5	cunene-rural	rural	cunene			no	25-34	primar	primar	poor	No	No	No	0	no	yes	no	0.22708108	0.85262722	0.8550061	low	high	high	home	3-Jan	wanted later	no
0005011 02	KE6	5	11	2	5	2671808	9	2014	1377		1	1985	1021	29	25-29	month and year - information complete	completed	30	12	69	all woman sample	5	cabinda-urban	urban	benguela			no	25-34	secondary	primar	middel	yes	No	yes	2	yes	yes	yes	0.22708108	0.85262722	0.8550061	low	high	high	health	3-Jan	wenatednomor	no
5 63 2	TZ7	5	63	2	5	1290680	11	2015	1391	42319	11	1981	983	34	30-34	month and year - information complete	completed	11	10	71	all woman sample	5	cabinda-urban	rural	cabinda			no	25-34	primar	primar	poor	yes	yes	No	2	yes	yes	no	0.22708108	0.85262722	0.8550061	low	high	high	health	>4	wanted later	yes
5 1 02	RW7	5	1	2	5	1157402	3	2020	1443	43908	9	1997	1173	22	20-24	month and year - information complete	completed	18	6	75	all woman sample	5	54	rural	cuanza norte			yes	15-24	primar	primar	middel	yes	yes	yes	3	yes	yes	yes	0.22708108	0.85262722	0.8550061	low	high	high	health	>4	wanted later	no
5 41 2	NG7	5	41	2	5	1491863	11	2018	1427	43407	6	1988	1062	30	30-34	month and year - information complete	completed	3	10	71	all woman sample	5	cabinda-urban	urban	cabinda			no	25-34	primar	secondary	rich	No	No	yes	1	yes	yes	yes	0.22708108	0.85262722	0.8550061	low	high	high	health	3-Jan	wanted later	no
5 6 3	SN7	5	6	3	5	2782525	8	2019	1436	43707	11	1983	1007	35	35-39	month and year - information complete	completed	30	13	68	all woman sample	5	cabinda-urban	urban	cabinda			yes	35-49	secondary	secondary	rich	yes	yes	yes	3	yes	yes	yes	0.22708108	0.85262722	0.8550061	low	high	high	health	>4	wenatednomor	yes
5 31 8	BJ7	5	31	8	5	577868	2	2018	1418	43134	2	1996	1154	22	20-24	month and year - information complete	completed	3	7	74	all woman sample	5	cabinda-rural	rural	cabinda			no	15-24	secondary		poor	No	yes	No	1	yes	yes	no	0.22708108	0.85262722	0.8550061	low	high	high	health	3-Jan	wnated then	no
5142 6	LS6	5	142	6	5	1646952	9	2014	1377		8	1985	1028	29	25-29	month and year - information complete	completed	29	12	69	all woman sample	5	uíge-urban	rural	uíge			no	25-34	primar	secondary	rich	yes	No	yes	2	yes	yes	yes	0.22708108	0.85262722	0.8550061	low	high	high	health	>4	wenatednomor	yes
5 635 4	CM7	5	635	4	5	769119	7	2018	1423	43307	5	1998	1181	20	20-24	month and year - information complete	completed	26	no calendar	no calendar	all woman sample	5	bié-rural	urban	moxico			no	15-24	secondary		rich	yes	No	yes	2	yes	yes	yes	0.22708108	0.85262722	0.8550061	low	high	high	health	>4	wanted later	no
5 50 7	LS6	5	50	7	5	1646952	9	2014	1377		5	1988	1061	26	25-29	month and year - information complete	completed	29	12	69	all woman sample	5	uíge-urban	rural	uíge			no	25-34	primar	primar	rich	yes	No	yes	2	yes	yes	yes	0.22708108	0.85262722	0.8550061	low	high	high	home	no	wenatednomor	no
5 26 1	MW7	5	26	1	5	911631	1	2016	1393	42388	4	1976	916	39	35-39	month and year - information complete	completed	19	8	73	all woman sample	5	cuando cubango-urban	rural	zaire			no	35-49	primar	primar	middel	yes	No	No	1	yes	yes	yes	0.22708108	0.85262722	0.8550061	low	high	high	health	>4	wnated then	yes
5 348 2	ET7	5	348	2	5	67744	6	2008	1302	39619	6	1973	882	35	35-39	year and age - month imputed	completed	20	15	66	all woman sample	5	moxico-rural	urban	bié			yes	35-49	noformal	primar	rich	No	No	yes	1	yes	no	yes	0.22708108	0.85262722	0.8550061	low	high	high	home	>4	wenatednomor	no
56576 2	BU7	5	6576	2	5	439865	10	2016	1402	42672	8	1997	1172	19	15-19	month and year - information complete	completed	29	11	70	all woman sample	5	lunda sul-urban	urban	lunda sul			no	15-24	secondary		rich	yes	No	yes	2	yes	yes	yes	0.22708108	0.85262722	0.8550061	low	high	high	health	>4	wenatednomor	no
5 88 3	MW7	5	88	3	5	911631	1	2016	1393	42384	2	1991	1094	24	20-24	month and year - information complete	completed	15	8	73	all woman sample	5	cuando cubango-urban	rural	zaire			no	15-24	primar		poor	No	No	No	0	no	yes	no	0.22708108	0.85262722	0.8550061	low	high	high	health	3-Jan	wanted later	no
5 5 1	ZM7	5	5	1	5	575523	9	2018	1425	43356	6	1976	918	42	40-44	month and year - information complete	completed	13	12	69	all woman sample	5	cabinda-rural	rural	cabinda			no	35-49	primar		poor	No	No	No	0	no	yes	no	0.22708108	0.85262722	0.8550061	low	high	high	home	no	wenatednomor	no
5 35 2	LB7	5	35	2	5	560502	1	2020	1441	43859	9	1989	1077	30	30-34	month and year - information complete	completed	29	9	72	all woman sample	5	huambo-rural	rural	uíge			no	25-34	secondary	secondary	middel	yes	No	No	1	yes	yes	yes	0.22708108	0.85262722	0.8550061	low	high	high	health	>4	wanted later	yes
00050011 2	UG7	5	11	2	5	1215896	11	2016	1403	42691	12	1982	996	33	30-34	month and year - information complete	completed	17	10	71	all woman sample	5	cabinda-urban	urban	0			no	25-34	secondary	primar	rich	yes	yes	yes	3	yes	yes	yes	0.22708108	0.85262722	0.8550061	low	high	high	health	3-Jan	wenatednomor	no
510 8	TD6	5	10	8	5	552495	3	2015	1383		9	1989	1077	25	25-29	age - year/month imputed	completed	28			all woman sample	5	cunene-rural	rural	cunene			no	25-34	primar	secondary	rich	No	No	No	0	no	yes	yes	0.22708108	0.85262722	0.8550061	low	high	high	health	>4	wanted later	no
57535 3	BU7	5	7535	3	5	439865	10	2016	1402	42669	6	1989	1074	27	25-29	month and year - information complete	completed	26	11	70	all woman sample	5	lunda sul-urban	urban	lunda sul			no	25-34	noformal		rich	No	No	No	0	no	no	yes	0.22708108	0.85262722	0.8550061	low	high	high	health	>4	wenatednomor	no
5 42 1	ML7	5	42	1	5	1050377	8	2018	1424	43330	4	1986	1036	32	30-34	month and year - information complete	completed	18	13	68	all woman sample	5	uíge-urban	rural	cabinda			no	25-34	noformal	noformal	rich	yes	No	yes	2	yes	no	yes	0.22708108	0.85262722	0.8550061	low	high	high	health	3-Jan	wenatednomor	no
5 1 6	ZW7	5	1	6	5	419351	12	2015	1392	42355	2	1991	1094	24	20-24	month and year - information complete	completed	17	9	72	all woman sample	5	huambo-urban	urban	huambo			yes	15-24	secondary	secondary	rich	yes	yes	yes	3	yes	yes	yes	0.22708108	0.85262722	0.8550061	low	high	high	home	>4	wenatednomor	yes
5 30 2	GM7	5	30	2	5	276061	11	2019	1439	43790	12	1988	1068	30	30-34	month and year - information complete	completed	21	10	71	all woman sample	5	cabinda-urban	urban	cabinda			no	25-34	secondary	secondary	rich	yes	No	yes	2	yes	yes	yes	0.22708108	0.85262722	0.8550061	low	high	high	health	>4	wanted later	no
5 14 4	BJ7	5	14	4	5	577868	2	2018	1418	43133	1	1998	1177	20	20-24	month and year - information complete	completed	2	7	74	all woman sample	5	cabinda-rural	rural	cabinda			yes	15-24	noformal	noformal	rich	No	No	No	0	no	no	yes	0.22708108	0.85262722	0.8550061	low	high	high	health	>4	wnated then	no
5 20 2	ZM7	5	20	2	5	575523	9	2018	1425	43356	7	1996	1159	22	20-24	month and year - information complete	completed	13	12	69	all woman sample	5	cabinda-rural	rural	cabinda			no	15-24	primar	noformal	poor	No	yes	No	1	yes	yes	no	0.22708108	0.85262722	0.8550061	low	high	high	home	no	wanted later	no
5 24 02	RW7	5	24	2	5	1157402	3	2020	1443	43909	6	1999	1194	20	20-24	month and year - information complete	completed	19	6	75	all woman sample	5	54	rural	cuanza norte			yes	15-24	secondary	secondary	rich	yes	No	No	1	yes	yes	yes	0.22708108	0.85262722	0.8550061	low	high	high	health	>4	wanted later	no
53617 2	BU7	5	3617	2	5	439865	10	2016	1402	42671	1	1990	1081	26	25-29	month and year - information complete	completed	28	11	70	all woman sample	5	lunda sul-urban	urban	lunda sul			no	25-34	secondary	secondary	rich	yes	No	yes	2	yes	yes	yes	0.22708108	0.85262722	0.8550061	low	high	high	health	3-Jan	wanted later	no
5 12 18	GM7	5	12	18	5	276061	11	2019	1439	43791	9	2001	1221	18	15-19	month and year - information complete	completed	22	10	71	all woman sample	5	cabinda-urban	urban	cabinda			no	15-24	noformal	secondary	rich	yes	No	yes	2	yes	no	yes	0.22708108	0.85262722	0.8550061	low	high	high	health	>4	wnated then	yes
0005027 01	KE6	5	27	1	5	2671808	10	2014	1378		12	1980	972	33	30-34	month and year - information complete	completed	12	11	70	all woman sample	5	cabinda-urban	urban	benguela			no	25-34	secondary		rich	yes	yes	yes	3	yes	yes	yes	0.22708108	0.85262722	0.8550061	low	high	high	health	no	wenatednomor	no
5 232 1	LB7	5	232	1	5	560502	1	2020	1441	43859	5	1992	1109	27	25-29	month and year - information complete	completed	29	9	72	all woman sample	5	huambo-rural	rural	uíge			no	25-34	primar	noformal	poor	yes	No	yes	2	yes	yes	no	0.22708108	0.85262722	0.8550061	low	high	high	health	>4	wanted later	no
5 23 1	ZW7	5	23	1	5	419351	12	2015	1392	42355	2	1993	1118	22	20-24	month and year - information complete	completed	17	9	72	all woman sample	5	huambo-urban	urban	huambo			yes	15-24	secondary	secondary	rich	No	yes	yes	2	yes	yes	yes	0.22708108	0.85262722	0.8550061	low	high	high	health	no	wanted later	yes
00050026 02	AO7	5	26	2	5	115988	12	2015	1392	42351	6	1995	1146	20	20-24	month and year - information complete	completed	13	9	72	all woman sample	5	namibe-rural	rural	namibe			no	15-24	primar	primar	poor	No	No	No	0	no	yes	no	0.22708108	0.85262722	0.8550061	low	high	high	home	no	wanted later	no
5 191 1	LB7	5	191	1	5	560502	1	2020	1441	43859	10	1976	922	43	40-44	month and year - information complete	completed	29	9	72	all woman sample	5	huambo-rural	rural	uíge			no	35-49	secondary		middel	No	No	No	0	no	yes	yes	0.22708108	0.85262722	0.8550061	low	high	high	health	>4	wenatednomor	no
00060013 02	AO7	6	13	2	6	360409	1	2016	1393	42394	4	1992	1108	23	20-24	month and year - information complete	completed	25	8	73	all woman sample	6	cabinda-urban	urban	cabinda			no	15-24	secondary	secondary	rich	No	No	yes	1	yes	yes	yes	0.17837365	0.86268991	0.79620904	low	high	high	health	>4	wnated then	no
6 11 01	RW7	6	11	1	6	1823904	2	2020	1442	43889	2	1981	974	39	35-39	month and year - information complete	completed	28	7	74	all woman sample	6	52	rural	cuanza norte			yes	35-49	primar		poor	yes	No	yes	2	yes	yes	no	0.17837365	0.86268991	0.79620904	low	high	high	health	>4	wenatednomor	no
6 33 1	LB7	6	33	1	6	2514891	12	2019	1440	43811	4	1986	1036	33	30-34	month and year - information complete	completed	12	9	72	all woman sample	6	cuanza sul-urban	urban	zaire			no	25-34	secondary		middel	yes	No	No	1	yes	yes	yes	0.17837365	0.86268991	0.79620904	low	high	high	health	no	wanted later	no
6 8 03	RW7	6	8	3	6	1823904	2	2020	1442	43890	5	1990	1085	29	25-29	month and year - information complete	completed	29	7	74	all woman sample	6	52	rural	cuanza norte			no	25-34	secondary		rich	yes	No	yes	2	yes	yes	yes	0.17837365	0.86268991	0.79620904	low	high	high	health	>4	wanted later	no
6 32 2	NG7	6	32	2	6	1041854	11	2018	1427	43432	8	1991	1100	27	25-29	month and year - information complete	completed	28	10	71	all woman sample	6	cabinda-rural	rural	cabinda			no	25-34	secondary	secondary	rich	yes	No	No	1	yes	yes	yes	0.17837365	0.86268991	0.79620904	low	high	high	health	>4	wanted later	no
6 268 02	SL7	6	268	2	6	752885	5	2019	1433	43601	3	1979	951	40	40-44	month and year - information complete	completed	16	16	65	all woman sample	6	huíla-urban	urban	cuanza norte			no	35-49	noformal	secondary	rich	No	No	No	0	no	no	yes	0.17837365	0.86268991	0.79620904	low	high	high	health	>4	wenatednomor	yes
6 15 13	GN7	6	15	13	6	772355	4	2018	1420	43213	8	1998	1184	19	15-19	month and year - information complete	completed	23	17	64	all woman sample	6	luanda-urban	rural	luanda			no	15-24	noformal	noformal	rich	yes	No	yes	2	yes	no	yes	0.17837365	0.86268991	0.79620904	low	high	high	health	>4	wnated then	no
6 78 7	GM7	6	78	7	6	148278	11	2019	1439	43792	2	1980	962	39	35-39	month and year - information complete	completed	23	10	71	all woman sample	6	cabinda-urban	urban	cabinda			no	35-49	primar	noformal	rich	yes	No	yes	2	yes	yes	yes	0.17837365	0.86268991	0.79620904	low	high	high	health	>4	wanted later	yes
6 286 2	MW7	6	286	2	6	2005349	12	2015	1392	42352	12	1998	1188	17	15-19	month and year - information complete	completed	14	9	72	all woman sample	6	cuanza norte-urban	rural	cabinda			yes	15-24	secondary	secondary	poor	No	No	No	0	no	yes	no	0.17837365	0.86268991	0.79620904	low	high	high	health	3-Jan	wanted later	yes
6 150 1	MW7	6	150	1	6	2005349	12	2015	1392	42354	2	1978	938	37	35-39	month and year - information complete	completed	16	9	72	all woman sample	6	cuanza norte-urban	rural	cabinda			no	35-49	primar		poor	No	No	No	0	no	yes	no	0.17837365	0.86268991	0.79620904	low	high	high	health	3-Jan	wenatednomor	yes
6 96 2	GN7	6	96	2	6	772355	4	2018	1420	43213	3	1980	963	38	35-39	month and year - information complete	completed	23	17	64	all woman sample	6	luanda-urban	rural	luanda			no	35-49	noformal	noformal	poor	yes	No	No	1	yes	no	no	0.17837365	0.86268991	0.79620904	low	high	high	health	3-Jan	wenatednomor	yes
6 123 2	ET7	6	123	2	6	166429	7	2008	1303	39638	6	1978	942	30	30-34	month and year - information complete	completed	9	14	67	all woman sample	6	lunda norte-urban	rural	cuanza sul			no	25-34	primar	primar	poor	No	No	No	0	no	yes	no	0.17837365	0.86268991	0.79620904	low	high	high	health	3-Jan	wenatednomor	no
00060014 2	UG7	6	14	2	6	352354	10	2016	1402	42667	1	1992	1105	24	20-24	month and year - information complete	completed	24	11	70	all woman sample	6	cabinda-urban	urban	0			no	15-24	secondary	secondary	rich	yes	yes	yes	3	yes	yes	yes	0.17837365	0.86268991	0.79620904	low	high	high	health	3-Jan	wanted later	yes
6 1 8	SN7	6	1	8	6	3008230	11	2019	1439	43782	2	2000	1202	19	15-19	month and year - information complete	completed	13	10	71	all woman sample	6	cabinda-urban	urban	cabinda			yes	15-24	secondary		rich	yes	No	yes	2	yes	yes	yes	0.17837365	0.86268991	0.79620904	low	high	high	health	3-Jan	wanted later	yes
6 12 2	ZW7	6	12	2	6	1632366	10	2015	1390	42294	1	1991	1093	24	20-24	month and year - information complete	completed	17	11	70	all woman sample	6	benguela-urban	urban	benguela			no	15-24	primar	secondary	rich	yes	No	No	1	yes	yes	yes	0.17837365	0.86268991	0.79620904	low	high	high	health	3-Jan	wanted later	yes
00060008 2	UG7	6	8	2	6	352354	10	2016	1402	42673	6	1981	978	35	35-39	month and year - information complete	completed	30	11	70	all woman sample	6	cabinda-urban	urban	0			no	35-49	secondary	secondary	rich	yes	yes	yes	3	yes	yes	yes	0.17837365	0.86268991	0.79620904	low	high	high	health	>4	wenatednomor	no
6 21 1	SN7	6	21	1	6	3008230	11	2019	1439	43782	9	1981	981	38	35-39	year and age - month imputed	completed	13	10	71	all woman sample	6	cabinda-urban	urban	cabinda			no	35-49	primar	secondary	rich	yes	No	yes	2	yes	yes	yes	0.17837365	0.86268991	0.79620904	low	high	high	health	>4	wanted later	yes
6 16 02	RW7	6	16	2	6	1823904	2	2020	1442	43890	7	1989	1075	30	30-34	month and year - information complete	completed	29	7	74	all woman sample	6	52	rural	cuanza norte			yes	25-34	primar	primar	poor	yes	No	yes	2	yes	yes	no	0.17837365	0.86268991	0.79620904	low	high	high	health	>4	wanted later	no
6 112 2	MW7	6	112	2	6	2005349	12	2015	1392	42352	6	1996	1158	19	15-19	month and year - information complete	completed	14	9	72	all woman sample	6	cuanza norte-urban	rural	cabinda			no	15-24	secondary	secondary	poor	No	No	No	0	no	yes	no	0.17837365	0.86268991	0.79620904	low	high	high	health	3-Jan	wanted later	yes
6 258 1	LB7	6	258	1	6	2514891	12	2019	1440	43811	10	1991	1102	28	25-29	month and year - information complete	completed	12	9	72	all woman sample	6	cuanza sul-urban	urban	zaire			no	25-34	secondary		rich	yes	No	yes	2	yes	yes	yes	0.17837365	0.86268991	0.79620904	low	high	high	health	>4	wanted later	yes
6 1 1	SN7	6	1	1	6	3008230	11	2019	1439	43782	1	1982	985	37	35-39	month and year - information complete	completed	13	10	71	all woman sample	6	cabinda-urban	urban	cabinda			no	35-49	secondary	secondary	rich	yes	yes	yes	3	yes	yes	yes	0.17837365	0.86268991	0.79620904	low	high	high	health	>4	wenatednomor	yes
6 27 3	ZM7	6	27	3	6	564155	8	2018	1424	43319	9	1998	1185	19	15-19	month and year - information complete	completed	7	13	68	all woman sample	6	cuanza sul-urban	urban	cuanza sul			no	15-24	secondary		rich	yes	No	yes	2	yes	yes	yes	0.17837365	0.86268991	0.79620904	low	high	high	health	>4	wanted later	yes
6 24 2	ZM7	6	24	2	6	564155	8	2018	1424	43318	8	1978	944	40	40-44	month and year - information complete	completed	6	13	68	all woman sample	6	cuanza sul-urban	urban	cuanza sul			no	35-49	primar	primar	rich	yes	No	yes	2	yes	yes	yes	0.17837365	0.86268991	0.79620904	low	high	high	health	>4	wenatednomor	yes
6 238 2	MW7	6	238	2	6	2005349	12	2015	1392	42351	2	1968	818	47	45-49	month and year - information complete	completed	13	9	72	all woman sample	6	cuanza norte-urban	rural	cabinda			no	35-49	primar	primar	middel	No	No	No	0	no	yes	yes	0.17837365	0.86268991	0.79620904	low	high	high	health	>4	wenatednomor	yes
6 311 1	ET7	6	311	1	6	166429	7	2008	1303	39641	4	1989	1072	19	15-19	month and year - information complete	completed	12	14	67	all woman sample	6	lunda norte-urban	rural	cuanza sul			no	15-24	primar	primar	middel	No	No	No	0	no	yes	yes	0.17837365	0.86268991	0.79620904	low	high	high	health	>4	wanted later	no
6 336 4	LB7	6	336	4	6	2514891	12	2019	1440	43816	8	1985	1028	34	30-34	month and year - information complete	completed	17	9	72	all woman sample	6	cuanza sul-urban	urban	zaire			no	25-34	secondary		rich	No	yes	yes	2	yes	yes	yes	0.17837365	0.86268991	0.79620904	low	high	high	health	>4	wnated then	yes
6 3 2	TZ7	6	3	2	6	1575988	11	2015	1391	42317	5	1993	1121	22	20-24	month and year - information complete	completed	9	10	71	all woman sample	6	cabinda-urban	rural	cabinda			no	15-24	noformal	primar	middel	No	No	No	0	no	no	yes	0.17837365	0.86268991	0.79620904	low	high	high	health	>4	wanted later	no
6 73 02	SL7	6	73	2	6	752885	5	2019	1433	43601	12	1986	1044	32	30-34	month and year - information complete	completed	16	16	65	all woman sample	6	huíla-urban	urban	cuanza norte			no	25-34	secondary	secondary	rich	yes	No	yes	2	yes	yes	yes	0.17837365	0.86268991	0.79620904	low	high	high	health	>4	wenatednomor	no
6 209 5	LB7	6	209	5	6	2514891	12	2019	1440	43816	4	1994	1132	25	25-29	month and year - information complete	completed	17	9	72	all woman sample	6	cuanza sul-urban	urban	zaire			no	25-34	secondary	secondary	rich	yes	yes	yes	3	yes	yes	yes	0.17837365	0.86268991	0.79620904	low	high	high	health	>4	wanted later	yes
0006068 02	KE6	6	68	2	6	3271604	9	2014	1377		6	1985	1026	29	25-29	month and year - information complete	completed	3	12	69	all woman sample	6	cabinda-urban	urban	benguela			no	25-34	secondary		rich	yes	No	yes	2	yes	yes	yes	0.17837365	0.86268991	0.79620904	low	high	high	health	>4	wenatednomor	no
6 378 1	ET7	6	378	1	6	166429	7	2008	1303	39640	2	1979	950	29	25-29	month and year - information complete	completed	11	14	67	all woman sample	6	lunda norte-urban	rural	cuanza sul			no	25-34	noformal	noformal	poor	No	No	No	0	no	no	no	0.17837365	0.86268991	0.79620904	low	high	high	home	3-Jan	wanted later	no
6 170 06	SL7	6	170	6	6	752885	5	2019	1433	43600	5	1999	1193	20	20-24	month and year - information complete	completed	15	16	65	all woman sample	6	huíla-urban	urban	cuanza norte			no	15-24	secondary		rich	No	No	No	0	no	yes	yes	0.17837365	0.86268991	0.79620904	low	high	high	health	>4	wnated then	no
6 8 1	GH6	6	8	1	6	1580506	9	2014	1377		8	1971	860	43	40-44	month and year - information complete	completed	15	12	69	all woman sample	6	cuanza sul-urban	urban	cuanza sul			no	35-49	secondary	secondary	rich	yes	No	yes	2	yes	yes	yes	0.17837365	0.86268991	0.79620904	low	high	high	health	>4	wenatednomor	yes
6 232 2	LB7	6	232	2	6	2514891	12	2019	1440	43816	6	1985	1026	34	30-34	month and year - information complete	completed	17	9	72	all woman sample	6	cuanza sul-urban	urban	zaire			no	25-34	secondary	secondary	rich	yes	No	yes	2	yes	yes	yes	0.17837365	0.86268991	0.79620904	low	high	high	health	>4	wnated then	no
00060011 2	UG7	6	11	2	6	352354	10	2016	1402	42667	5	1995	1145	21	20-24	month and year - information complete	completed	24	11	70	all woman sample	6	cabinda-urban	urban	0			no	15-24	secondary	primar	rich	yes	yes	yes	3	yes	yes	yes	0.17837365	0.86268991	0.79620904	low	high	high	health	>4	wnated then	no
00060019 02	AO7	6	19	2	6	360409	1	2016	1393	42394	12	1970	852	45	45-49	month and year - information complete	completed	25	8	73	all woman sample	6	cabinda-urban	urban	cabinda			no	35-49	primar	primar	rich	yes	No	yes	2	yes	yes	yes	0.17837365	0.86268991	0.79620904	low	high	high	home	no	wenatednomor	yes
0006062 02	KE6	6	62	2	6	3271604	9	2014	1377		8	1987	1052	27	25-29	month and year - information complete	completed	7	12	69	all woman sample	6	cabinda-urban	urban	benguela			yes	25-34	secondary	secondary	rich	yes	yes	yes	3	yes	yes	yes	0.17837365	0.86268991	0.79620904	low	high	high	health	>4	wanted later	yes
6 64 2	ML7	6	64	2	6	1483334	9	2018	1425	43350	12	1989	1080	28	25-29	month and year - information complete	completed	7	12	69	all woman sample	6	uíge-urban	rural	cabinda			no	25-34	noformal	noformal	middel	yes	No	No	1	yes	no	yes	0.17837365	0.86268991	0.79620904	low	high	high	home	no	wanted later	no
6105 2	LS6	6	105	2	6	816789	11	2014	1379		11	1992	1115	22	20-24	month and year - information complete	completed	27	10	71	all woman sample	6	benguela-rural	urban	benguela			no	15-24	secondary		middel	yes	yes	No	2	yes	yes	yes	0.17837365	0.86268991	0.79620904	low	high	high	health	>4	wenatednomor	yes
00060023 2	UG7	6	23	2	6	352354	10	2016	1402	42669	10	1982	994	34	30-34	month and year - information complete	completed	26	11	70	all woman sample	6	cabinda-urban	urban	0			yes	25-34	secondary	secondary	rich	yes	No	yes	2	yes	yes	yes	0.17837365	0.86268991	0.79620904	low	high	high	health	3-Jan	wnated then	no
6 22 02	RW7	6	22	2	6	1823904	3	2020	1443	43892	3	1994	1131	26	25-29	month and year - information complete	completed	2	6	75	all woman sample	6	52	rural	cuanza norte			no	25-34	secondary	primar	poor	yes	yes	yes	3	yes	yes	no	0.17837365	0.86268991	0.79620904	low	high	high	health	3-Jan	wenatednomor	no
6 275 2	LB7	6	275	2	6	2514891	12	2019	1440	43815	10	1991	1102	28	25-29	month and year - information complete	completed	16	9	72	all woman sample	6	cuanza sul-urban	urban	zaire			no	25-34	secondary	secondary	rich	yes	yes	yes	3	yes	yes	yes	0.17837365	0.86268991	0.79620904	low	high	high	health	>4	wnated then	no
6 25 2	ZM7	6	25	2	6	564155	8	2018	1424	43317	10	1976	922	41	40-44	month and year - information complete	completed	5	13	68	all woman sample	6	cuanza sul-urban	urban	cuanza sul			no	35-49	noformal	secondary	rich	yes	No	yes	2	yes	no	yes	0.17837365	0.86268991	0.79620904	low	high	high	health	3-Jan	wenatednomor	yes
6 1 2	ZM7	6	1	2	6	564155	8	2018	1424	43318	12	1987	1056	30	30-34	month and year - information complete	completed	6	13	68	all woman sample	6	cuanza sul-urban	urban	cuanza sul			no	25-34	secondary	secondary	rich	yes	No	yes	2	yes	yes	yes	0.17837365	0.86268991	0.79620904	low	high	high	health	3-Jan	wanted later	yes
00060006 6	UG7	6	6	6	6	352354	10	2016	1402	42667	6	1992	1110	24	20-24	month and year - information complete	completed	24	11	70	all woman sample	6	cabinda-urban	urban	0			no	15-24	secondary		rich	yes	yes	yes	3	yes	yes	yes	0.17837365	0.86268991	0.79620904	low	high	high	health	>4	wnated then	no
6 6 3	SN7	6	6	3	6	3008230	11	2019	1439	43782	6	1975	906	44	40-44	month and year - information complete	completed	13	10	71	all woman sample	6	cabinda-urban	urban	cabinda			no	35-49	primar		rich	yes	No	yes	2	yes	yes	yes	0.17837365	0.86268991	0.79620904	low	high	high	health	>4	wenatednomor	yes
61131 2	BU7	6	1131	2	6	867507	1	2017	1405	42745	10	1970	850	46	45-49	month and year - information complete	completed	10	8	73	all woman sample	6	huíla-rural	rural	huíla			no	35-49	noformal	noformal	middel	No	No	No	0	no	no	yes	0.17837365	0.86268991	0.79620904	low	high	high	health	3-Jan	wenatednomor	yes
6 382 2	ET7	6	382	2	6	166429	7	2008	1303	39640	4	1990	1084	18	15-19	month and year - information complete	completed	11	14	67	all woman sample	6	lunda norte-urban	rural	cuanza sul			no	15-24	primar	noformal	poor	No	No	No	0	no	yes	no	0.17837365	0.86268991	0.79620904	low	high	high	home	3-Jan	wanted later	no
6 138 2	LB7	6	138	2	6	2514891	12	2019	1440	43815	12	1990	1092	29	25-29	month and year - information complete	completed	16	9	72	all woman sample	6	cuanza sul-urban	urban	zaire			no	25-34	secondary	secondary	rich	No	No	yes	1	yes	yes	yes	0.17837365	0.86268991	0.79620904	low	high	high	health	>4	wanted later	no
6 97 1	MW7	6	97	1	6	2005349	12	2015	1392	42353	1	1980	961	35	35-39	month and year - information complete	completed	15	9	72	all woman sample	6	cuanza norte-urban	rural	cabinda			yes	35-49	primar	primar	poor	No	No	No	0	no	yes	no	0.17837365	0.86268991	0.79620904	low	high	high	health	3-Jan	wenatednomor	no
00060012 01	AO7	6	12	1	6	360409	1	2016	1393	42393	7	1975	907	40	40-44	month and year - information complete	completed	24	8	73	all woman sample	6	cabinda-urban	urban	cabinda			no	35-49	noformal	secondary	middel	No	No	No	0	no	no	yes	0.17837365	0.86268991	0.79620904	low	high	high	health	3-Jan	wenatednomor	no
627 2	GH6	6	27	2	6	1580506	9	2014	1377		4	1979	952	35	35-39	month and year - information complete	completed	15	12	69	all woman sample	6	cuanza sul-urban	urban	cuanza sul			yes	35-49	noformal	primar	rich	yes	No	yes	2	yes	no	yes	0.17837365	0.86268991	0.79620904	low	high	high	health	>4	wenatednomor	no
00060012 3	UG7	6	12	3	6	352354	10	2016	1402	42667	9	1984	1017	32	30-34	month and year - information complete	completed	24	11	70	all woman sample	6	cabinda-urban	urban	0			no	25-34	secondary		rich	yes	yes	yes	3	yes	yes	yes	0.17837365	0.86268991	0.79620904	low	high	high	health	>4	wanted later	no
62422 1	BU7	6	2422	1	6	867507	1	2017	1405	42744	4	1975	904	41	40-44	month and year - information complete	completed	9	8	73	all woman sample	6	huíla-rural	rural	huíla			no	35-49	primar		poor	No	No	No	0	no	yes	no	0.17837365	0.86268991	0.79620904	low	high	high	health	3-Jan	wanted later	no
00060006 02	AO7	6	6	2	6	360409	1	2016	1393	42395	10	1983	1006	32	30-34	month and year - information complete	completed	26	8	73	all woman sample	6	cabinda-urban	urban	cabinda			no	25-34	noformal	secondary	middel	No	No	No	0	no	no	yes	0.17837365	0.86268991	0.79620904	low	high	high	home	>4	wenatednomor	no
6 187 2	LB7	6	187	2	6	2514891	12	2019	1440	43812	6	1979	954	40	40-44	month and year - information complete	completed	13	9	72	all woman sample	6	cuanza sul-urban	urban	zaire			no	35-49	primar	secondary	rich	yes	No	yes	2	yes	yes	yes	0.17837365	0.86268991	0.79620904	low	high	high	health	>4	wenatednomor	no
6 145 01	SL7	6	145	1	6	752885	5	2019	1433	43601	11	1983	1007	35	35-39	month and year - information complete	completed	16	16	65	all woman sample	6	huíla-urban	urban	cuanza norte			no	35-49	secondary		rich	yes	yes	yes	3	yes	yes	yes	0.17837365	0.86268991	0.79620904	low	high	high	health	>4	wnated then	yes
6 40 2	MW7	6	40	2	6	2005349	12	2015	1392	42353	10	1992	1114	23	20-24	month and year - information complete	completed	15	9	72	all woman sample	6	cuanza norte-urban	rural	cabinda			yes	15-24	primar		poor	No	No	No	0	no	yes	no	0.17837365	0.86268991	0.79620904	low	high	high	health	>4	wnated then	yes
6 108 05	SL7	6	108	5	6	752885	5	2019	1433	43600	1	1997	1165	22	20-24	month and year - information complete	completed	15	16	65	all woman sample	6	huíla-urban	urban	cuanza norte			no	15-24	secondary		rich	yes	No	yes	2	yes	yes	yes	0.17837365	0.86268991	0.79620904	low	high	high	health	>4	wnated then	yes
6 6 2	ZW7	6	6	2	6	1632366	10	2015	1390	42291	2	1976	914	39	35-39	month and year - information complete	completed	14	11	70	all woman sample	6	benguela-urban	urban	benguela			no	35-49	secondary	secondary	rich	yes	No	yes	2	yes	yes	yes	0.17837365	0.86268991	0.79620904	low	high	high	health	>4	wanted later	yes
6 20 2	SN7	6	20	2	6	3008230	11	2019	1439	43782	6	1984	1014	35	35-39	year and age - month imputed	completed	13	10	71	all woman sample	6	cabinda-urban	urban	cabinda			no	35-49	noformal	noformal	middel	No	No	yes	1	yes	no	yes	0.17837365	0.86268991	0.79620904	low	high	high	health	>4	wnated then	yes
6 23 1	NG7	6	23	1	6	1041854	11	2018	1427	43431	4	1991	1096	27	25-29	month and year - information complete	completed	27	10	71	all woman sample	6	cabinda-rural	rural	cabinda			no	25-34	secondary	secondary	middel	yes	yes	yes	3	yes	yes	yes	0.17837365	0.86268991	0.79620904	low	high	high	health	3-Jan	wanted later	yes
6 67 02	SL7	6	67	2	6	752885	5	2019	1433	43601	1	1981	973	38	35-39	month and year - information complete	completed	16	16	65	all woman sample	6	huíla-urban	urban	cuanza norte			yes	35-49	noformal	noformal	rich	No	No	No	0	no	no	yes	0.17837365	0.86268991	0.79620904	low	high	high	health	no	wenatednomor	yes
6 33 2	BJ7	6	33	2	6	782191	1	2018	1417	43119	1	1988	1057	30	30-34	month and year - information complete	completed	19	8	73	all woman sample	6	cabinda-rural	rural	cabinda			no	25-34	noformal	noformal	poor	No	No	No	0	no	no	no	0.17837365	0.86268991	0.79620904	low	high	high	health	no	wnated then	no
0006046 02	KE6	6	46	2	6	3271604	9	2014	1377		5	1984	1013	30	30-34	month and year - information complete	completed	2	12	69	all woman sample	6	cabinda-urban	urban	benguela			no	25-34	secondary		rich	yes	yes	yes	3	yes	yes	yes	0.17837365	0.86268991	0.79620904	low	high	high	health	>4	wenatednomor	no
633 2	GH6	6	33	2	6	1580506	9	2014	1377		6	1979	954	35	35-39	month and year - information complete	completed	15	12	69	all woman sample	6	cuanza sul-urban	urban	cuanza sul			no	35-49	secondary	secondary	middel	yes	No	yes	2	yes	yes	yes	0.17837365	0.86268991	0.79620904	low	high	high	health	>4	wanted later	yes
6 18 2	SN7	6	18	2	6	3008230	11	2019	1439	43782	10	1993	1126	26	25-29	month and year - information complete	completed	13	10	71	all woman sample	6	cabinda-urban	urban	cabinda			no	25-34	secondary	secondary	rich	yes	No	yes	2	yes	yes	yes	0.17837365	0.86268991	0.79620904	low	high	high	health	>4	wanted later	yes
6 25 1	ZW7	6	25	1	6	1632366	10	2015	1390	42289	7	1982	991	33	30-34	month and year - information complete	completed	12	11	70	all woman sample	6	benguela-urban	urban	benguela			yes	25-34	secondary	secondary	rich	No	No	No	0	no	yes	yes	0.17837365	0.86268991	0.79620904	low	high	high	health	no	wenatednomor	yes
6 30 1	ZM7	6	30	1	6	564155	8	2018	1424	43318	3	1983	999	35	35-39	month and year - information complete	completed	6	13	68	all woman sample	6	cuanza sul-urban	urban	cuanza sul			no	35-49	primar		middel	yes	No	No	1	yes	yes	yes	0.17837365	0.86268991	0.79620904	low	high	high	health	>4	wenatednomor	yes
617 2	TD6	6	17	2	6	1285261	2	2015	1382		5	1995	1145	19	15-19	age - year/month imputed	completed	20			all woman sample	6	cuanza sul-rural	rural	cuanza sul			no	15-24	noformal	noformal	poor	No	No	No	0	no	no	no	0.17837365	0.86268991	0.79620904	low	high	high	home	3-Jan	wanted later	no
623 2	TD6	6	23	2	6	1285261	2	2015	1382		12	1994	1140	20	20-24	age - year/month imputed	completed	20			all woman sample	6	cuanza sul-rural	rural	cuanza sul			no	15-24	noformal	noformal	poor	No	No	No	0	no	no	no	0.17837365	0.86268991	0.79620904	low	high	high	home	3-Jan	wanted later	no
00060021 01	AO7	6	21	1	6	360409	1	2016	1393	42395	5	1978	941	37	35-39	month and year - information complete	completed	26	8	73	all woman sample	6	cabinda-urban	urban	cabinda			no	35-49	secondary		middel	No	No	yes	1	yes	yes	yes	0.17837365	0.86268991	0.79620904	low	high	high	health	>4	wenatednomor	no
6 11 2	ZW7	6	11	2	6	1632366	10	2015	1390	42288	2	1973	878	42	40-44	month and year - information complete	completed	11	11	70	all woman sample	6	benguela-urban	urban	benguela			no	35-49	secondary	secondary	rich	yes	yes	yes	3	yes	yes	yes	0.17837365	0.86268991	0.79620904	low	high	high	health	>4	wenatednomor	yes
6 3 2	ZW7	6	3	2	6	1632366	10	2015	1390	42294	6	1996	1158	19	15-19	month and year - information complete	completed	17	11	70	all woman sample	6	benguela-urban	urban	benguela			no	15-24	secondary	secondary	rich	yes	yes	yes	3	yes	yes	yes	0.17837365	0.86268991	0.79620904	low	high	high	home	>4	wanted later	yes
6 15 2	LB7	6	15	2	6	2514891	12	2019	1440	43815	12	1988	1068	31	30-34	month and year - information complete	completed	16	9	72	all woman sample	6	cuanza sul-urban	urban	zaire			no	25-34	noformal	noformal	rich	No	No	yes	1	yes	no	yes	0.17837365	0.86268991	0.79620904	low	high	high	health	>4	wenatednomor	yes
00060015 02	AO7	6	15	2	6	360409	1	2016	1393	42392	11	1988	1067	27	25-29	month and year - information complete	completed	23	8	73	all woman sample	6	cabinda-urban	urban	cabinda			no	25-34	secondary	secondary	rich	yes	yes	yes	3	yes	yes	yes	0.17837365	0.86268991	0.79620904	low	high	high	home	>4	wenatednomor	no
6 22 2	MW7	6	22	2	6	2005349	12	2015	1392	42352	3	1988	1059	27	25-29	month and year - information complete	completed	14	9	72	all woman sample	6	cuanza norte-urban	rural	cabinda			yes	25-34	primar	secondary	poor	yes	No	No	1	yes	yes	no	0.17837365	0.86268991	0.79620904	low	high	high	health	3-Jan	wanted later	yes
6 69 2	BJ7	6	69	2	6	782191	1	2018	1417	43120	1	1981	973	37	35-39	month and year - information complete	completed	20	8	73	all woman sample	6	cabinda-rural	rural	cabinda			yes	35-49	noformal	noformal	poor	No	No	No	0	no	no	no	0.17837365	0.86268991	0.79620904	low	high	high	home	>4	wnated then	no
6 69 2	MW7	6	69	2	6	2005349	12	2015	1392	42351	1	1976	913	39	35-39	month and year - information complete	completed	13	9	72	all woman sample	6	cuanza norte-urban	rural	cabinda			yes	35-49	primar	secondary	poor	yes	No	No	1	yes	yes	no	0.17837365	0.86268991	0.79620904	low	high	high	health	>4	wnated then	yes
618 2	GH6	6	18	2	6	1580506	9	2014	1377		1	1975	901	39	35-39	month and year - information complete	completed	15	12	69	all woman sample	6	cuanza sul-urban	urban	cuanza sul			no	35-49	secondary	secondary	rich	yes	No	yes	2	yes	yes	yes	0.17837365	0.86268991	0.79620904	low	high	high	health	>4	wenatednomor	no
6 217 2	MW7	6	217	2	6	2005349	12	2015	1392	42353	7	1988	1063	27	25-29	month and year - information complete	completed	15	9	72	all woman sample	6	cuanza norte-urban	rural	cabinda			yes	25-34	primar	secondary	rich	No	No	No	0	no	yes	yes	0.17837365	0.86268991	0.79620904	low	high	high	health	>4	wanted later	yes
6 70 4	MW7	6	70	4	6	2005349	12	2015	1392	42353	10	1991	1102	24	20-24	month and year - information complete	completed	15	9	72	all woman sample	6	cuanza norte-urban	rural	cabinda			yes	15-24	secondary	secondary	middel	yes	No	yes	2	yes	yes	yes	0.17837365	0.86268991	0.79620904	low	high	high	health	>4	wnated then	yes
6 7 01	RW7	6	7	1	6	1823904	2	2020	1442	43888	4	1980	964	39	35-39	month and year - information complete	completed	27	7	74	all woman sample	6	52	rural	cuanza norte			yes	35-49	primar		middel	yes	No	yes	2	yes	yes	yes	0.17837365	0.86268991	0.79620904	low	high	high	health	>4	wenatednomor	no
6 129 2	MW7	6	129	2	6	2005349	12	2015	1392	42352	1	1995	1141	20	20-24	month and year - information complete	completed	14	9	72	all woman sample	6	cuanza norte-urban	rural	cabinda			no	15-24	primar	primar	poor	No	No	No	0	no	yes	no	0.17837365	0.86268991	0.79620904	low	high	high	health	>4	wanted later	no
6 20 6	ZM7	6	20	6	6	564155	8	2018	1424	43318	6	1995	1146	23	20-24	month and year - information complete	completed	6	13	68	all woman sample	6	cuanza sul-urban	urban	cuanza sul			no	15-24	primar	secondary	rich	No	No	yes	1	yes	yes	yes	0.17837365	0.86268991	0.79620904	low	high	high	home	>4	wanted later	yes
6 20 2	ZW7	6	20	2	6	1632366	10	2015	1390	42289	12	1974	900	40	40-44	month and year - information complete	completed	12	11	70	all woman sample	6	benguela-urban	urban	benguela			no	35-49	secondary	secondary	rich	yes	yes	yes	3	yes	yes	yes	0.17837365	0.86268991	0.79620904	low	high	high	home	>4	wenatednomor	yes
6 263 2	MW7	6	263	2	6	2005349	12	2015	1392	42353	5	1981	977	34	30-34	month and year - information complete	completed	15	9	72	all woman sample	6	cuanza norte-urban	rural	cabinda			no	25-34	primar	primar	middel	yes	No	No	1	yes	yes	yes	0.17837365	0.86268991	0.79620904	low	high	high	health	>4	wenatednomor	yes
6 18 02	RW7	6	18	2	6	1823904	3	2020	1443	43892	3	1999	1191	21	20-24	month and year - information complete	completed	2	6	75	all woman sample	6	52	rural	cuanza norte			yes	15-24	primar	primar	middel	yes	yes	yes	3	yes	yes	yes	0.17837365	0.86268991	0.79620904	low	high	high	health	>4	wanted later	yes
6 7 2	ZM7	6	7	2	6	564155	8	2018	1424	43319	8	1986	1040	32	30-34	month and year - information complete	completed	7	13	68	all woman sample	6	cuanza sul-urban	urban	cuanza sul			no	25-34	primar	primar	rich	yes	No	yes	2	yes	yes	yes	0.17837365	0.86268991	0.79620904	low	high	high	health	>4	wanted later	yes
6 144 2	MW7	6	144	2	6	2005349	12	2015	1392	42353	4	1991	1096	24	20-24	month and year - information complete	completed	15	9	72	all woman sample	6	cuanza norte-urban	rural	cabinda			no	15-24	primar	secondary	middel	yes	No	No	1	yes	yes	yes	0.17837365	0.86268991	0.79620904	low	high	high	health	>4	wnated then	yes
00060022 01	AO7	6	22	1	6	360409	1	2016	1393	42392	5	1988	1061	27	25-29	month and year - information complete	completed	23	8	73	all woman sample	6	cabinda-urban	urban	cabinda			no	25-34	secondary	secondary	rich	No	No	yes	1	yes	yes	yes	0.17837365	0.86268991	0.79620904	low	high	high	health	>4	wanted later	no
6 94 2	ZA7	6	94	2	6	3148949	7	2016	1399	42556	6	1974	894	42	40-44	month and year - information complete	completed	5	14	67	all woman sample	6	benguela-rural	urban	malanje			no	35-49	secondary		rich	yes	yes	yes	3	yes	yes	yes	0.17837365	0.86268991	0.79620904	low	high	high	health	>4	wenatednomor	yes
6 212 02	SL7	6	212	2	6	752885	5	2019	1433	43601	8	1993	1124	25	25-29	month and year - information complete	completed	16	16	65	all woman sample	6	huíla-urban	urban	cuanza norte			no	25-34	noformal	noformal	rich	No	No	No	0	no	no	yes	0.17837365	0.86268991	0.79620904	low	high	high	health	no	wnated then	yes
6 186 3	MW7	6	186	3	6	2005349	12	2015	1392	42351	9	1992	1113	23	20-24	month and year - information complete	completed	13	9	72	all woman sample	6	cuanza norte-urban	rural	cabinda			no	15-24	primar		poor	No	No	No	0	no	yes	no	0.17837365	0.86268991	0.79620904	low	high	high	health	3-Jan	wnated then	no
6 4 1	ZW7	6	4	1	6	1632366	12	2015	1392	42343	3	1990	1083	25	25-29	month and year - information complete	completed	5	9	72	all woman sample	6	benguela-urban	urban	benguela			no	25-34	secondary	secondary	rich	yes	yes	No	2	yes	yes	yes	0.17837365	0.86268991	0.79620904	low	high	high	health	>4	wanted later	yes
6 10 1	ZW7	6	10	1	6	1632366	10	2015	1390	42290	3	1981	975	34	30-34	month and year - information complete	completed	13	11	70	all woman sample	6	benguela-urban	urban	benguela			no	25-34	secondary	secondary	rich	No	yes	yes	2	yes	yes	yes	0.17837365	0.86268991	0.79620904	low	high	high	health	>4	wenatednomor	yes
6 62 3	GM7	6	62	3	6	148278	11	2019	1439	43791	9	1988	1065	31	30-34	month and year - information complete	completed	22	10	71	all woman sample	6	cabinda-urban	urban	cabinda			no	25-34	secondary	secondary	rich	yes	yes	yes	3	yes	yes	yes	0.17837365	0.86268991	0.79620904	low	high	high	health	3-Jan	wnated then	no
6 28 2	ZW7	6	28	2	6	1632366	10	2015	1390	42289	11	1995	1151	19	15-19	month and year - information complete	completed	12	11	70	all woman sample	6	benguela-urban	urban	benguela			no	15-24	secondary	secondary	rich	yes	yes	yes	3	yes	yes	yes	0.17837365	0.86268991	0.79620904	low	high	high	health	>4	wanted later	yes
00060025 2	UG7	6	25	2	6	352354	10	2016	1402	42673	10	1984	1018	32	30-34	month and year - information complete	completed	30	11	70	all woman sample	6	cabinda-urban	urban	0			no	25-34	secondary	secondary	rich	yes	yes	yes	3	yes	yes	yes	0.17837365	0.86268991	0.79620904	low	high	high	health	>4	wanted later	no
6 13 2	LB7	6	13	2	6	2514891	12	2019	1440	43812	12	1990	1092	29	25-29	month and year - information complete	completed	13	9	72	all woman sample	6	cuanza sul-urban	urban	zaire			no	25-34	secondary		rich	yes	yes	yes	3	yes	yes	yes	0.17837365	0.86268991	0.79620904	low	high	high	health	>4	wanted later	no
6 20 03	RW7	6	20	3	6	1823904	2	2020	1442	43889	6	1985	1026	34	30-34	month and year - information complete	completed	28	7	74	all woman sample	6	52	rural	cuanza norte			yes	25-34	secondary	primar	rich	yes	yes	yes	3	yes	yes	yes	0.17837365	0.86268991	0.79620904	low	high	high	health	>4	wenatednomor	no
6 16 2	ZW7	6	16	2	6	1632366	10	2015	1390	42288	10	1966	802	49	45-49	month and year - information complete	completed	11	11	70	all woman sample	6	benguela-urban	urban	benguela			no	35-49	secondary	secondary	rich	No	yes	No	1	yes	yes	yes	0.17837365	0.86268991	0.79620904	low	high	high	health	>4	wenatednomor	yes
6 15 4	LB7	6	15	4	6	2514891	12	2019	1440	43813	2	1991	1094	28	25-29	month and year - information complete	completed	14	9	72	all woman sample	6	cuanza sul-urban	urban	zaire			no	25-34	noformal		rich	No	No	No	0	no	no	yes	0.17837365	0.86268991	0.79620904	low	high	high	health	>4	wanted later	no
6 84 2	LB7	6	84	2	6	2514891	12	2019	1440	43811	11	1977	935	42	40-44	month and year - information complete	completed	12	9	72	all woman sample	6	cuanza sul-urban	urban	zaire			no	35-49	primar	secondary	rich	yes	No	yes	2	yes	yes	yes	0.17837365	0.86268991	0.79620904	low	high	high	home	>4	wenatednomor	yes
6 10 04	SL7	6	10	4	6	752885	5	2019	1433	43601	12	1992	1116	26	25-29	month and year - information complete	completed	16	16	65	all woman sample	6	huíla-urban	urban	cuanza norte			yes	25-34	secondary		rich	yes	No	No	1	yes	yes	yes	0.17837365	0.86268991	0.79620904	low	high	high	health	>4	wenatednomor	no
6 12 2	SN7	6	12	2	6	3008230	11	2019	1439	43782	12	1990	1092	28	25-29	month and year - information complete	completed	13	10	71	all woman sample	6	cabinda-urban	urban	cabinda			no	25-34	primar	noformal	rich	yes	No	yes	2	yes	yes	yes	0.17837365	0.86268991	0.79620904	low	high	high	health	>4	wanted later	yes
6 122 1	LB7	6	122	1	6	2514891	12	2019	1440	43813	1	1996	1153	23	20-24	month and year - information complete	completed	14	9	72	all woman sample	6	cuanza sul-urban	urban	zaire			no	15-24	secondary		rich	yes	No	yes	2	yes	yes	yes	0.17837365	0.86268991	0.79620904	low	high	high	home	>4	wnated then	yes
6 22 1	ZW7	6	22	1	6	1632366	10	2015	1390	42291	7	1978	943	37	35-39	month and year - information complete	completed	14	11	70	all woman sample	6	benguela-urban	urban	benguela			no	35-49	secondary		rich	No	yes	No	1	yes	yes	yes	0.17837365	0.86268991	0.79620904	low	high	high	health	3-Jan	wenatednomor	yes
00060011 02	AO7	6	11	2	6	360409	1	2016	1393	42394	8	1992	1112	23	20-24	month and year - information complete	completed	25	8	73	all woman sample	6	cabinda-urban	urban	cabinda			no	15-24	secondary	secondary	middel	No	No	yes	1	yes	yes	yes	0.17837365	0.86268991	0.79620904	low	high	high	health	>4	wanted later	no
6 2 2	ZM7	6	2	2	6	564155	8	2018	1424	43317	10	1981	982	36	35-39	month and year - information complete	completed	5	13	68	all woman sample	6	cuanza sul-urban	urban	cuanza sul			no	35-49	primar	secondary	rich	yes	No	yes	2	yes	yes	yes	0.17837365	0.86268991	0.79620904	low	high	high	health	>4	wenatednomor	yes
6 7 2	ZA7	6	7	2	6	3148949	7	2016	1399	42556	8	1992	1112	23	20-24	month and year - information complete	completed	5	14	67	all woman sample	6	benguela-rural	urban	malanje			no	15-24	secondary	secondary	rich	yes	yes	yes	3	yes	yes	yes	0.17837365	0.86268991	0.79620904	low	high	high	health	>4	wanted later	yes
6 24 02	RW7	6	24	2	6	1823904	3	2020	1443	43892	8	1998	1184	21	20-24	month and year - information complete	completed	2	6	75	all woman sample	6	52	rural	cuanza norte			no	15-24	primar	primar	middel	yes	yes	No	2	yes	yes	yes	0.17837365	0.86268991	0.79620904	low	high	high	health	3-Jan	wenatednomor	yes
7 165 1	LB7	7	165	1	7	118878	1	2020	1441	43857	2	1988	1058	31	30-34	month and year - information complete	completed	27	9	72	all woman sample	7	cuando cubango-rural	rural	luanda			no	25-34	noformal	secondary	poor	No	No	No	0	no	no	no	0.32826433	0.73846948	0.688079	low	high	low	health	>4	wanted later	no
7 63 2	ML7	7	63	2	7	511899	8	2018	1424	43338	2	1995	1142	23	20-24	year and age - month imputed	completed	26	13	68	all woman sample	7	uíge-urban	rural	cabinda			no	15-24	noformal	noformal	rich	No	No	No	0	no	no	yes	0.32826433	0.73846948	0.688079	low	high	low	health	>4	wnated then	no
71207 2	CM7	7	1207	2	7	287546	9	2018	1425	43351	5	1993	1121	25	25-29	month and year - information complete	completed	8	no calendar	no calendar	all woman sample	7	cabinda-rural	rural	cabinda			no	25-34	noformal	noformal	poor	No	No	No	0	no	no	no	0.32826433	0.73846948	0.688079	low	high	low	home	no	wnated then	no
7 43 2	GN7	7	43	2	7	532265	4	2018	1420	43214	2	1980	962	38	35-39	month and year - information complete	completed	24	17	64	all woman sample	7	luanda-urban	rural	luanda			no	35-49	noformal	noformal	middel	yes	No	yes	2	yes	no	yes	0.32826433	0.73846948	0.688079	low	high	low	home	no	wenatednomor	yes
7 272 01	SL7	7	272	1	7	671954	6	2019	1434	43633	2	1984	1010	35	35-39	month and year - information complete	completed	17	15	66	all woman sample	7	cuando cubango-rural	rural	luanda			no	35-49	noformal	secondary	poor	yes	No	No	1	yes	no	no	0.32826433	0.73846948	0.688079	low	high	low	health	>4	wenatednomor	yes
00070020 01	AO7	7	20	1	7	311007	2	2016	1394	42416	7	1978	943	37	35-39	month and year - information complete	completed	16	7	74	all woman sample	7	cabinda-urban	urban	cabinda			no	35-49	noformal	secondary	middel	yes	No	yes	2	yes	no	yes	0.32826433	0.73846948	0.688079	low	high	low	health	>4	wanted later	no
7 340 2	LB7	7	340	2	7	118878	1	2020	1441	43857	10	1992	1114	27	25-29	month and year - information complete	completed	27	9	72	all woman sample	7	cuando cubango-rural	rural	luanda			no	25-34	secondary		poor	No	No	No	0	no	yes	no	0.32826433	0.73846948	0.688079	low	high	low	health	3-Jan	wnated then	no
7 9 2	GN7	7	9	2	7	532265	4	2018	1420	43214	2	2000	1202	18	15-19	year and age - month imputed	completed	24	17	64	all woman sample	7	luanda-urban	rural	luanda			no	15-24	noformal	noformal	poor	yes	No	yes	2	yes	no	no	0.32826433	0.73846948	0.688079	low	high	low	health	>4	wnated then	no
7 51 2	GM7	7	51	2	7	134713	11	2019	1439	43795	2	1994	1130	25	25-29	year and age - month imputed	completed	26	10	71	all woman sample	7	cabinda-urban	urban	cabinda			no	25-34	primar	noformal	poor	No	No	yes	1	yes	yes	no	0.32826433	0.73846948	0.688079	low	high	low	health	>4	wanted later	yes
77447 2	BU7	7	7447	2	7	791294	12	2016	1404	42726	7	1986	1039	30	30-34	month and year - information complete	completed	22	9	72	all woman sample	7	cuanza sul-rural	rural	cuanza sul			no	25-34	primar	primar	poor	No	No	No	0	no	yes	no	0.32826433	0.73846948	0.688079	low	high	low	health	>4	wanted later	yes
0007056 02	KE6	7	56	2	7	4691569	9	2014	1377		3	1992	1107	22	20-24	month and year - information complete	completed	26	12	69	all woman sample	7	cabinda-urban	urban	benguela			no	15-24	secondary		rich	yes	No	yes	2	yes	yes	yes	0.32826433	0.73846948	0.688079	low	high	low	health	3-Jan	wnated then	yes
7 17 2	ZW7	7	17	2	7	487402	7	2015	1387	42192	6	1991	1098	24	20-24	month and year - information complete	completed	7	14	67	all woman sample	7	uíge-urban	urban	uíge			no	15-24	secondary	secondary	rich	yes	yes	yes	3	yes	yes	yes	0.32826433	0.73846948	0.688079	low	high	low	health	>4	wanted later	yes
77008 2	BU7	7	7008	2	7	791294	12	2016	1404	42726	4	1974	892	42	40-44	month and year - information complete	completed	22	9	72	all woman sample	7	cuanza sul-rural	rural	cuanza sul			no	35-49	noformal	noformal	poor	No	No	No	0	no	no	no	0.32826433	0.73846948	0.688079	low	high	low	health	>4	wenatednomor	no
7 528 2	CM7	7	528	2	7	287546	9	2018	1425	43350	3	1993	1119	25	25-29	month and year - information complete	completed	7	no calendar	no calendar	all woman sample	7	cabinda-rural	rural	cabinda			no	25-34	noformal	noformal	poor	No	No	No	0	no	no	no	0.32826433	0.73846948	0.688079	low	high	low	home	no	wnated then	yes
7 59 5	ZA7	7	59	5	7	424756	9	2016	1401	42621	7	1985	1027	31	30-34	month and year - information complete	completed	8	12	69	all woman sample	7	uíge-urban	rural	zaire			no	25-34	secondary		poor	yes	No	yes	2	yes	yes	no	0.32826433	0.73846948	0.688079	low	high	low	health	>4	wenatednomor	yes
7 72 2	GN7	7	72	2	7	532265	4	2018	1420	43213	1	1986	1033	32	30-34	year and age - month imputed	completed	23	17	64	all woman sample	7	luanda-urban	rural	luanda			no	25-34	noformal	noformal	poor	No	No	No	0	no	no	no	0.32826433	0.73846948	0.688079	low	high	low	home	no	wenatednomor	no
7 42 2	BJ7	7	42	2	7	1626286	1	2018	1417	43109	1	1970	841	48	45-49	month and year - information complete	completed	9	8	73	all woman sample	7	cabinda-rural	rural	cabinda			no	35-49	noformal	noformal	middel	yes	No	No	1	yes	no	yes	0.32826433	0.73846948	0.688079	low	high	low	home	3-Jan	wanted later	no
00070018 02	AO7	7	18	2	7	311007	2	2016	1394	42415	2	1990	1082	26	25-29	month and year - information complete	completed	15	7	74	all woman sample	7	cabinda-urban	urban	cabinda			no	25-34	primar		middel	No	No	No	0	no	yes	yes	0.32826433	0.73846948	0.688079	low	high	low	home	no	wenatednomor	no
74643 3	BU7	7	4643	3	7	791294	12	2016	1404	42726	6	1985	1026	31	30-34	month and year - information complete	completed	22	9	72	all woman sample	7	cuanza sul-rural	rural	cuanza sul			no	25-34	noformal		poor	No	No	No	0	no	no	no	0.32826433	0.73846948	0.688079	low	high	low	health	>4	wnated then	no
7 71 14	BJ7	7	71	14	7	1626286	1	2018	1417	43113	1	1998	1177	20	20-24	month and year - information complete	completed	13	8	73	all woman sample	7	cabinda-rural	rural	cabinda			no	15-24	noformal	noformal	poor	No	No	No	0	no	no	no	0.32826433	0.73846948	0.688079	low	high	low	health	>4	wnated then	no
76772 2	BU7	7	6772	2	7	791294	12	2016	1404	42725	6	1984	1014	32	30-34	month and year - information complete	completed	21	9	72	all woman sample	7	cuanza sul-rural	rural	cuanza sul			no	25-34	primar	primar	rich	yes	No	No	1	yes	yes	yes	0.32826433	0.73846948	0.688079	low	high	low	home	3-Jan	wnated then	yes
7 27 02	RW7	7	27	2	7	976365	11	2019	1439	43792	7	1985	1027	34	30-34	month and year - information complete	completed	23	10	71	all woman sample	7	cuando cubango-rural	rural	uíge			yes	25-34	primar	primar	poor	yes	No	No	1	yes	yes	no	0.32826433	0.73846948	0.688079	low	high	low	health	3-Jan	wanted later	no
7 97 4	TZ7	7	97	4	7	1635474	11	2015	1391	42311	7	1998	1183	17	15-19	month and year - information complete	completed	3	10	71	all woman sample	7	cabinda-urban	rural	cabinda			yes	15-24	primar		poor	No	No	No	0	no	yes	no	0.32826433	0.73846948	0.688079	low	high	low	health	>4	wnated then	no
00070014 1	UG7	7	14	1	7	1091631	9	2016	1401	42621	12	1982	996	33	30-34	month and year - information complete	completed	8	12	69	all woman sample	7	cabinda-urban	urban	0			no	25-34	primar		rich	yes	yes	yes	3	yes	yes	yes	0.32826433	0.73846948	0.688079	low	high	low	health	>4	wenatednomor	no
7 528 7	CM7	7	528	7	7	287546	9	2018	1425	43350	6	1996	1158	22	20-24	month and year - information complete	completed	7	no calendar	no calendar	all woman sample	7	cabinda-rural	rural	cabinda			no	15-24	noformal	noformal	poor	No	No	No	0	no	no	no	0.32826433	0.73846948	0.688079	low	high	low	home	no	wnated then	no
729 1	GH6	7	29	1	7	880704	10	2014	1378		8	1972	872	42	40-44	month and year - information complete	completed	2	11	70	all woman sample	7	zaire-rural	rural	zaire			no	35-49	secondary	secondary	middel	yes	No	yes	2	yes	yes	yes	0.32826433	0.73846948	0.688079	low	high	low	health	>4	wenatednomor	no
7 11 2	ZM7	7	11	2	7	881164	9	2018	1425	43352	6	1978	942	40	40-44	month and year - information complete	completed	9	12	69	all woman sample	7	benguela-urban	urban	benguela			no	35-49	secondary	secondary	rich	No	yes	No	1	yes	yes	yes	0.32826433	0.73846948	0.688079	low	high	low	health	>4	wnated then	no
7 482 2	CM7	7	482	2	7	287546	9	2018	1425	43351	2	1993	1118	25	25-29	month and year - information complete	completed	8	no calendar	no calendar	all woman sample	7	cabinda-rural	rural	cabinda			no	25-34	noformal	primar	poor	No	No	No	0	no	no	no	0.32826433	0.73846948	0.688079	low	high	low	home	no	wnated then	no
7 285 4	CM7	7	285	4	7	287546	9	2018	1425	43350	3	2000	1203	18	15-19	month and year - information complete	completed	7	no calendar	no calendar	all woman sample	7	cabinda-rural	rural	cabinda			no	15-24	primar	noformal	poor	No	No	No	0	no	yes	no	0.32826433	0.73846948	0.688079	low	high	low	home	3-Jan	wnated then	no
7 211 2	MW7	7	211	2	7	1060772	1	2016	1393	42379	5	1990	1085	25	25-29	month and year - information complete	completed	10	8	73	all woman sample	7	namibe-urban	rural	zaire			no	25-34	primar	secondary	poor	yes	No	No	1	yes	yes	no	0.32826433	0.73846948	0.688079	low	high	low	home	3-Jan	wanted later	no
7 4 4	SN7	7	4	4	7	3429110	11	2019	1439	43780	1	1992	1105	27	25-29	month and year - information complete	completed	11	10	71	all woman sample	7	cabinda-urban	urban	cabinda			no	25-34	secondary	secondary	middel	yes	yes	yes	3	yes	yes	yes	0.32826433	0.73846948	0.688079	low	high	low	health	>4	wanted later	yes
7 6 2	ZM7	7	6	2	7	881164	9	2018	1425	43359	8	1988	1064	30	30-34	year and age - month imputed	completed	16	12	69	all woman sample	7	benguela-urban	urban	benguela			no	25-34	noformal	primar	rich	No	No	yes	1	yes	no	yes	0.32826433	0.73846948	0.688079	low	high	low	health	>4	wenatednomor	yes
7 26 1	TZ7	7	26	1	7	1635474	11	2015	1391	42311	5	1972	869	43	40-44	month and year - information complete	completed	3	10	71	all woman sample	7	cabinda-urban	rural	cabinda			no	35-49	primar		poor	No	yes	No	1	yes	yes	no	0.32826433	0.73846948	0.688079	low	high	low	health	>4	wenatednomor	no
0007056 01	KE6	7	56	1	7	4691569	9	2014	1377		12	1975	912	38	35-39	month and year - information complete	completed	26	12	69	all woman sample	7	cabinda-urban	urban	benguela			no	35-49	primar	primar	rich	yes	yes	yes	3	yes	yes	yes	0.32826433	0.73846948	0.688079	low	high	low	health	>4	wenatednomor	yes
7 6 2	TD6	7	6	2	7	84513	12	2014	1380		4	1977	928	37	35-39	year and age - month imputed	completed	18			all woman sample	7	zaire-urban	urban	zaire			no	35-49	primar	secondary	rich	yes	No	yes	2	yes	yes	yes	0.32826433	0.73846948	0.688079	low	high	low	home	3-Jan	wanted later	no
7 29 2	ZW7	7	29	2	7	487402	7	2015	1387	42192	12	1981	984	33	30-34	month and year - information complete	completed	7	14	67	all woman sample	7	uíge-urban	urban	uíge			no	25-34	secondary	secondary	rich	No	No	yes	1	yes	yes	yes	0.32826433	0.73846948	0.688079	low	high	low	health	>4	wanted later	yes
7 14 2	TZ7	7	14	2	7	1635474	11	2015	1391	42311	6	1987	1050	28	25-29	month and year - information complete	completed	3	10	71	all woman sample	7	cabinda-urban	rural	cabinda			yes	25-34	noformal	primar	rich	yes	No	yes	2	yes	no	yes	0.32826433	0.73846948	0.688079	low	high	low	health	3-Jan	wenatednomor	yes
7 7 2	ML7	7	7	2	7	511899	8	2018	1424	43339	4	1992	1108	26	25-29	month and year - information complete	completed	27	13	68	all woman sample	7	uíge-urban	rural	cabinda			no	25-34	primar	primar	rich	No	No	No	0	no	yes	yes	0.32826433	0.73846948	0.688079	low	high	low	health	>4	wanted later	no
7 8 2	TD6	7	8	2	7	84513	12	2014	1380		9	1989	1077	25	25-29	year and age - month imputed	completed	19			all woman sample	7	zaire-urban	urban	zaire			no	25-34	noformal	noformal	rich	No	No	No	0	no	no	yes	0.32826433	0.73846948	0.688079	low	high	low	home	3-Jan	wanted later	no
7 67 2	LS6	7	67	2	7	679252	12	2014	1380		7	1978	943	36	35-39	month and year - information complete	completed	5	9	72	all woman sample	7	zaire-rural	urban	zaire			no	35-49	secondary	primar	rich	yes	No	yes	2	yes	yes	yes	0.32826433	0.73846948	0.688079	low	high	low	health	>4	wenatednomor	yes
729 2	TD6	7	29	2	7	84513	12	2014	1380		4	1984	1012	30	30-34	year and age - month imputed	completed	17			all woman sample	7	zaire-urban	urban	zaire			no	25-34	noformal	noformal	rich	No	No	yes	1	yes	no	yes	0.32826433	0.73846948	0.688079	low	high	low	home	no	wnated then	no
7 9 1	GH6	7	9	1	7	880704	10	2014	1378		2	1987	1046	27	25-29	year and age - month imputed	completed	1	11	70	all woman sample	7	zaire-rural	rural	zaire			no	25-34	secondary	secondary	middel	yes	yes	yes	3	yes	yes	yes	0.32826433	0.73846948	0.688079	low	high	low	health	>4	wanted later	yes
7 121 2	MW7	7	121	2	7	1060772	1	2016	1393	42376	3	1984	1011	31	30-34	month and year - information complete	completed	7	8	73	all woman sample	7	namibe-urban	rural	zaire			no	25-34	primar	primar	middel	yes	No	No	1	yes	yes	yes	0.32826433	0.73846948	0.688079	low	high	low	health	3-Jan	wenatednomor	yes
710 1	GH6	7	10	1	7	880704	10	2014	1378		2	1977	926	37	35-39	month and year - information complete	completed	3	11	70	all woman sample	7	zaire-rural	rural	zaire			no	35-49	primar	secondary	middel	yes	No	yes	2	yes	yes	yes	0.32826433	0.73846948	0.688079	low	high	low	health	>4	wanted later	no
7 1 17	GM7	7	1	17	7	134713	11	2019	1439	43795	11	1988	1067	31	30-34	month and year - information complete	completed	26	10	71	all woman sample	7	cabinda-urban	urban	cabinda			no	25-34	secondary	secondary	rich	yes	No	yes	2	yes	yes	yes	0.32826433	0.73846948	0.688079	low	high	low	health	>4	wanted later	no
7 8 4	ZM7	7	8	4	7	881164	9	2018	1425	43352	11	1992	1115	25	25-29	month and year - information complete	completed	9	12	69	all woman sample	7	benguela-urban	urban	benguela			no	25-34	primar	secondary	rich	yes	No	yes	2	yes	yes	yes	0.32826433	0.73846948	0.688079	low	high	low	health	3-Jan	wanted later	no
7 7 2	GH6	7	7	2	7	880704	10	2014	1378		1	1980	961	34	30-34	month and year - information complete	completed	1	11	70	all woman sample	7	zaire-rural	rural	zaire			no	25-34	secondary	secondary	poor	yes	No	yes	2	yes	yes	no	0.32826433	0.73846948	0.688079	low	high	low	health	>4	wenatednomor	yes
7 20 2	ZW7	7	20	2	7	487402	12	2015	1392	42350	8	1984	1016	31	30-34	month and year - information complete	completed	12	9	72	all woman sample	7	uíge-urban	urban	uíge			no	25-34	secondary	secondary	rich	yes	yes	yes	3	yes	yes	yes	0.32826433	0.73846948	0.688079	low	high	low	health	>4	wenatednomor	yes
7 19 2	ZM7	7	19	2	7	881164	9	2018	1425	43352	4	1983	1000	35	35-39	year and age - month imputed	completed	9	12	69	all woman sample	7	benguela-urban	urban	benguela			no	35-49	primar	secondary	rich	No	No	No	0	no	yes	yes	0.32826433	0.73846948	0.688079	low	high	low	health	3-Jan	wenatednomor	no
74833 2	BU7	7	4833	2	7	791294	12	2016	1404	42726	9	1978	945	38	35-39	month and year - information complete	completed	22	9	72	all woman sample	7	cuanza sul-rural	rural	cuanza sul			no	35-49	primar	primar	rich	yes	No	No	1	yes	yes	yes	0.32826433	0.73846948	0.688079	low	high	low	health	3-Jan	wnated then	no
78701 2	BU7	7	8701	2	7	791294	12	2016	1404	42726	5	1973	881	43	40-44	month and year - information complete	completed	22	9	72	all woman sample	7	cuanza sul-rural	rural	cuanza sul			no	35-49	primar	noformal	poor	No	No	No	0	no	yes	no	0.32826433	0.73846948	0.688079	low	high	low	health	>4	wnated then	no
7 30 2	ZM7	7	30	2	7	881164	9	2018	1425	43352	3	1984	1011	34	30-34	month and year - information complete	completed	9	12	69	all woman sample	7	benguela-urban	urban	benguela			no	25-34	secondary	secondary	rich	yes	No	yes	2	yes	yes	yes	0.32826433	0.73846948	0.688079	low	high	low	health	>4	wanted later	yes
7 823 2	CM7	7	823	2	7	287546	9	2018	1425	43350	6	1988	1062	30	30-34	month and year - information complete	completed	7	no calendar	no calendar	all woman sample	7	cabinda-rural	rural	cabinda			no	25-34	noformal	noformal	poor	No	No	No	0	no	no	no	0.32826433	0.73846948	0.688079	low	high	low	home	no	wnated then	no
00070012 01	AO7	7	12	1	7	311007	2	2016	1394	42416	11	1976	923	39	35-39	year and age - month imputed	completed	16	7	74	all woman sample	7	cabinda-urban	urban	cabinda			no	35-49	noformal	secondary	rich	No	No	No	0	no	no	yes	0.32826433	0.73846948	0.688079	low	high	low	health	>4	wenatednomor	no
7 11 02	RW7	7	11	2	7	976365	11	2019	1439	43796	2	1998	1178	21	20-24	month and year - information complete	completed	27	10	71	all woman sample	7	cuando cubango-rural	rural	uíge			no	15-24	secondary	primar	poor	No	No	No	0	no	yes	no	0.32826433	0.73846948	0.688079	low	high	low	health	3-Jan	wnated then	no
7 83 11	BJ7	7	83	11	7	1626286	1	2018	1417	43111	1	1996	1153	22	20-24	month and year - information complete	completed	11	8	73	all woman sample	7	cabinda-rural	rural	cabinda			no	15-24	noformal	noformal	middel	yes	No	No	1	yes	no	yes	0.32826433	0.73846948	0.688079	low	high	low	health	3-Jan	wanted later	no
7 58 5	ML7	7	58	5	7	511899	8	2018	1424	43336	5	1997	1169	21	20-24	month and year - information complete	completed	24	13	68	all woman sample	7	uíge-urban	rural	cabinda			no	15-24	secondary	secondary	rich	yes	No	yes	2	yes	yes	yes	0.32826433	0.73846948	0.688079	low	high	low	health	>4	wnated then	no
72910 2	BU7	7	2910	2	7	791294	12	2016	1404	42725	3	1987	1047	29	25-29	month and year - information complete	completed	21	9	72	all woman sample	7	cuanza sul-rural	rural	cuanza sul			no	25-34	noformal	noformal	poor	No	No	yes	1	yes	no	no	0.32826433	0.73846948	0.688079	low	high	low	health	>4	wanted later	yes
7 25 02	RW7	7	25	2	7	976365	11	2019	1439	43795	4	1996	1156	23	20-24	month and year - information complete	completed	26	10	71	all woman sample	7	cuando cubango-rural	rural	uíge			no	15-24	primar	primar	poor	No	No	No	0	no	yes	no	0.32826433	0.73846948	0.688079	low	high	low	health	3-Jan	wnated then	no
7 20 2	TZ7	7	20	2	7	1635474	11	2015	1391	42311	4	1996	1156	19	15-19	month and year - information complete	completed	3	10	71	all woman sample	7	cabinda-urban	rural	cabinda			no	15-24	noformal	primar	poor	No	No	No	0	no	no	no	0.32826433	0.73846948	0.688079	low	high	low	home	>4	wanted later	no
7 257 02	SL7	7	257	2	7	671954	6	2019	1434	43634	8	1999	1196	19	15-19	month and year - information complete	completed	18	15	66	all woman sample	7	cuando cubango-rural	rural	luanda			no	15-24	noformal	noformal	poor	No	No	No	0	no	no	no	0.32826433	0.73846948	0.688079	low	high	low	health	>4	wanted later	no
7 125 1	MW7	7	125	1	7	1060772	1	2016	1393	42376	6	1997	1170	18	15-19	month and year - information complete	completed	7	8	73	all woman sample	7	namibe-urban	rural	zaire			no	15-24	primar	primar	poor	No	yes	No	1	yes	yes	no	0.32826433	0.73846948	0.688079	low	high	low	health	3-Jan	wanted later	no
7 11 1	ZW7	7	11	1	7	487402	7	2015	1387	42193	9	1985	1029	29	25-29	month and year - information complete	completed	8	14	67	all woman sample	7	uíge-urban	urban	uíge			no	25-34	secondary	secondary	rich	yes	yes	yes	3	yes	yes	yes	0.32826433	0.73846948	0.688079	low	high	low	health	>4	wenatednomor	no
7 67 7	BJ7	7	67	7	7	1626286	1	2018	1417	43111	1	1994	1129	24	20-24	month and year - information complete	completed	11	8	73	all woman sample	7	cabinda-rural	rural	cabinda			no	15-24	noformal	noformal	poor	No	No	No	0	no	no	no	0.32826433	0.73846948	0.688079	low	high	low	health	>4	wnated then	yes
7 823 3	CM7	7	823	3	7	287546	9	2018	1425	43351	3	2002	1227	16	15-19	month and year - information complete	completed	8	no calendar	no calendar	all woman sample	7	cabinda-rural	rural	cabinda			no	15-24	noformal		poor	No	No	No	0	no	no	no	0.32826433	0.73846948	0.688079	low	high	low	home	no	wnated then	yes
7 21 2	NG7	7	21	2	7	920262	11	2018	1427	43433	9	1982	993	36	35-39	month and year - information complete	completed	29	10	71	all woman sample	7	cabinda-rural	rural	cabinda			no	35-49	noformal		rich	yes	No	yes	2	yes	no	yes	0.32826433	0.73846948	0.688079	low	high	low	health	>4	wenatednomor	no
7 191 4	MW7	7	191	4	7	1060772	1	2016	1393	42379	3	1993	1119	22	20-24	month and year - information complete	completed	10	8	73	all woman sample	7	namibe-urban	rural	zaire			no	15-24	primar	primar	poor	No	No	No	0	no	yes	no	0.32826433	0.73846948	0.688079	low	high	low	health	3-Jan	wanted later	no
7 7 2	TD6	7	7	2	7	84513	12	2014	1380		6	1977	930	37	35-39	year and age - month imputed	completed	19			all woman sample	7	zaire-urban	urban	zaire			no	35-49	noformal	noformal	rich	No	No	yes	1	yes	no	yes	0.32826433	0.73846948	0.688079	low	high	low	home	3-Jan	wnated then	no
7 23 2	NG7	7	23	2	7	920262	12	2018	1428	43439	12	1996	1164	22	20-24	month and year - information complete	completed	5	9	72	all woman sample	7	cabinda-rural	rural	cabinda			no	15-24	secondary	secondary	rich	yes	No	yes	2	yes	yes	yes	0.32826433	0.73846948	0.688079	low	high	low	health	>4	wanted later	no
7 9 4	LB7	7	9	4	7	118878	1	2020	1441	43857	5	2001	1217	18	15-19	month and year - information complete	completed	27	9	72	all woman sample	7	cuando cubango-rural	rural	luanda			no	15-24	primar		middel	No	No	No	0	no	yes	yes	0.32826433	0.73846948	0.688079	low	high	low	health	>4	wnated then	no
7 1 6	GM7	7	1	6	7	134713	11	2019	1439	43794	4	1989	1072	30	30-34	month and year - information complete	completed	25	10	71	all woman sample	7	cabinda-urban	urban	cabinda			yes	25-34	primar	secondary	rich	yes	No	yes	2	yes	yes	yes	0.32826433	0.73846948	0.688079	low	high	low	health	>4	wenatednomor	yes
7 41 2	NG7	7	41	2	7	920262	11	2018	1427	43434	9	1974	897	44	40-44	month and year - information complete	completed	30	10	71	all woman sample	7	cabinda-rural	rural	cabinda			no	35-49	primar	secondary	rich	yes	No	yes	2	yes	yes	yes	0.32826433	0.73846948	0.688079	low	high	low	health	>4	wenatednomor	no
7 182 2	MW7	7	182	2	7	1060772	1	2016	1393	42376	6	1991	1098	24	20-24	month and year - information complete	completed	7	8	73	all woman sample	7	namibe-urban	rural	zaire			yes	15-24	primar	noformal	poor	yes	No	No	1	yes	yes	no	0.32826433	0.73846948	0.688079	low	high	low	health	>4	wanted later	no
7 5 1	ZM7	7	5	1	7	881164	9	2018	1425	43352	10	1979	958	38	35-39	month and year - information complete	completed	9	12	69	all woman sample	7	benguela-urban	urban	benguela			no	35-49	primar		rich	No	No	No	0	no	yes	yes	0.32826433	0.73846948	0.688079	low	high	low	health	>4	wenatednomor	no
7 691 2	BU7	7	691	2	7	791294	12	2016	1404	42726	5	1970	845	46	45-49	year and age - month imputed	completed	22	9	72	all woman sample	7	cuanza sul-rural	rural	cuanza sul			no	35-49	primar	primar	rich	yes	No	No	1	yes	yes	yes	0.32826433	0.73846948	0.688079	low	high	low	health	>4	wenatednomor	no
0007049 02	KE6	7	49	2	7	4691569	9	2014	1377		10	1977	934	36	35-39	month and year - information complete	completed	26	12	69	all woman sample	7	cabinda-urban	urban	benguela			no	35-49	secondary		rich	yes	yes	yes	3	yes	yes	yes	0.32826433	0.73846948	0.688079	low	high	low	health	>4	wenatednomor	no
7 28 2	NG7	7	28	2	7	920262	11	2018	1427	43434	4	1996	1156	22	20-24	month and year - information complete	completed	30	10	71	all woman sample	7	cabinda-rural	rural	cabinda			no	15-24	noformal	secondary	middel	No	No	No	0	no	no	yes	0.32826433	0.73846948	0.688079	low	high	low	health	>4	wanted later	no
7 9 1	ZM7	7	9	1	7	881164	9	2018	1425	43354	12	1994	1140	23	20-24	month and year - information complete	completed	11	12	69	all woman sample	7	benguela-urban	urban	benguela			no	15-24	secondary		rich	No	No	No	0	no	yes	yes	0.32826433	0.73846948	0.688079	low	high	low	health	>4	wenatednomor	no
7 76 2	ML7	7	76	2	7	511899	8	2018	1424	43338	2	1997	1166	21	20-24	year and age - month imputed	completed	26	13	68	all woman sample	7	uíge-urban	rural	cabinda			no	15-24	noformal	noformal	rich	yes	No	yes	2	yes	no	yes	0.32826433	0.73846948	0.688079	low	high	low	health	no	wnated then	no
7 24 6	GM7	7	24	6	7	134713	11	2019	1439	43793	6	1994	1134	25	25-29	month and year - information complete	completed	24	10	71	all woman sample	7	cabinda-urban	urban	cabinda			no	25-34	secondary		rich	yes	No	yes	2	yes	yes	yes	0.32826433	0.73846948	0.688079	low	high	low	health	3-Jan	wanted later	no
7 146 1	LB7	7	146	1	7	118878	1	2020	1441	43858	1	1984	1009	36	35-39	month and year - information complete	completed	28	9	72	all woman sample	7	cuando cubango-rural	rural	luanda			no	35-49	noformal	noformal	poor	No	No	No	0	no	no	no	0.32826433	0.73846948	0.688079	low	high	low	health	>4	wnated then	no
7 2 2	TZ7	7	2	2	7	1635474	11	2015	1391	42311	6	1997	1170	18	15-19	month and year - information complete	completed	3	10	71	all woman sample	7	cabinda-urban	rural	cabinda			yes	15-24	primar	primar	poor	yes	yes	yes	3	yes	yes	no	0.32826433	0.73846948	0.688079	low	high	low	health	3-Jan	wanted later	no
7 68 2	TZ7	7	68	2	7	1635474	11	2015	1391	42312	12	1996	1164	18	15-19	month and year - information complete	completed	4	10	71	all woman sample	7	cabinda-urban	rural	cabinda			no	15-24	primar	primar	rich	No	No	No	0	no	yes	yes	0.32826433	0.73846948	0.688079	low	high	low	health	>4	wnated then	yes
7 38 2	TZ7	7	38	2	7	1635474	11	2015	1391	42311	8	1997	1172	18	15-19	month and year - information complete	completed	3	10	71	all woman sample	7	cabinda-urban	rural	cabinda			yes	15-24	primar	noformal	middel	No	No	No	0	no	yes	yes	0.32826433	0.73846948	0.688079	low	high	low	health	>4	wanted later	no
7 23 02	RW7	7	23	2	7	976365	11	2019	1439	43796	4	1981	976	38	35-39	month and year - information complete	completed	27	10	71	all woman sample	7	cuando cubango-rural	rural	uíge			no	35-49	primar	noformal	poor	No	No	No	0	no	yes	no	0.32826433	0.73846948	0.688079	low	high	low	health	>4	wenatednomor	no
74903 2	BU7	7	4903	2	7	791294	12	2016	1404	42726	5	1988	1061	28	25-29	month and year - information complete	completed	22	9	72	all woman sample	7	cuanza sul-rural	rural	cuanza sul			no	25-34	primar	primar	poor	yes	No	No	1	yes	yes	no	0.32826433	0.73846948	0.688079	low	high	low	health	>4	wanted later	no
00070014 3	UG7	7	14	3	7	1091631	9	2016	1401	42616	9	1999	1197	17	15-19	month and year - information complete	completed	3	12	69	all woman sample	7	cabinda-urban	urban	0			no	15-24	secondary	secondary	rich	No	No	No	0	no	yes	yes	0.32826433	0.73846948	0.688079	low	high	low	health	3-Jan	wanted later	yes
7 16 2	SN7	7	16	2	7	3429110	11	2019	1439	43781	7	1993	1123	26	25-29	year and age - month imputed	completed	12	10	71	all woman sample	7	cabinda-urban	urban	cabinda			no	25-34	noformal	noformal	middel	yes	No	yes	2	yes	no	yes	0.32826433	0.73846948	0.688079	low	high	low	health	3-Jan	wenatednomor	yes
7 15 02	RW7	7	15	2	7	976365	11	2019	1439	43796	7	1978	943	41	40-44	month and year - information complete	completed	27	10	71	all woman sample	7	cuando cubango-rural	rural	uíge			no	35-49	primar	primar	middel	No	No	No	0	no	yes	yes	0.32826433	0.73846948	0.688079	low	high	low	health	3-Jan	wenatednomor	no
7 4 2	BJ7	7	4	2	7	1626286	1	2018	1417	43109	1	1998	1177	20	20-24	month and year - information complete	completed	9	8	73	all woman sample	7	cabinda-rural	rural	cabinda			no	15-24	primar	primar	middel	No	No	No	0	no	yes	yes	0.32826433	0.73846948	0.688079	low	high	low	health	>4	wnated then	no
7 23 2	ZW7	7	23	2	7	487402	7	2015	1387	42196	1	1980	961	35	35-39	month and year - information complete	completed	11	14	67	all woman sample	7	uíge-urban	urban	uíge			no	35-49	secondary	secondary	rich	yes	yes	yes	3	yes	yes	yes	0.32826433	0.73846948	0.688079	low	high	low	health	>4	wenatednomor	yes
7 31 5	NG7	7	31	5	7	920262	11	2018	1427	43433	3	1996	1155	22	20-24	month and year - information complete	completed	29	10	71	all woman sample	7	cabinda-rural	rural	cabinda			no	15-24	secondary	secondary	poor	yes	yes	yes	3	yes	yes	no	0.32826433	0.73846948	0.688079	low	high	low	health	>4	wanted later	no
7 127 1	TZ7	7	127	1	7	1635474	11	2015	1391	42311	2	1980	962	35	35-39	month and year - information complete	completed	3	10	71	all woman sample	7	cabinda-urban	rural	cabinda			no	35-49	primar		poor	No	No	No	0	no	yes	no	0.32826433	0.73846948	0.688079	low	high	low	health	>4	wenatednomor	yes
7 15 8	SN7	7	15	8	7	3429110	11	2019	1439	43780	9	1999	1197	20	20-24	year and age - month imputed	completed	11	10	71	all woman sample	7	cabinda-urban	urban	cabinda			no	15-24	primar	primar	rich	yes	No	yes	2	yes	yes	yes	0.32826433	0.73846948	0.688079	low	high	low	health	>4	wanted later	yes
7 54 2	MW7	7	54	2	7	1060772	1	2016	1393	42376	7	1993	1123	22	20-24	month and year - information complete	completed	7	8	73	all woman sample	7	namibe-urban	rural	zaire			no	15-24	primar	secondary	poor	yes	No	No	1	yes	yes	no	0.32826433	0.73846948	0.688079	low	high	low	health	>4	wanted later	no
7 132 2	MW7	7	132	2	7	1060772	1	2016	1393	42376	3	1991	1095	24	20-24	month and year - information complete	completed	7	8	73	all woman sample	7	namibe-urban	rural	zaire			no	15-24	noformal	noformal	poor	No	No	No	0	no	no	no	0.32826433	0.73846948	0.688079	low	high	low	health	3-Jan	wenatednomor	no
7 139 05	SL7	7	139	5	7	671954	6	2019	1434	43632	6	1992	1110	27	25-29	year and age - month imputed	completed	16	15	66	all woman sample	7	cuando cubango-rural	rural	luanda			no	25-34	noformal		poor	yes	No	yes	2	yes	no	no	0.32826433	0.73846948	0.688079	low	high	low	home	>4	wnated then	yes
00070026 01	AO7	7	26	1	7	311007	2	2016	1394	42414	10	1990	1090	25	25-29	month and year - information complete	completed	14	7	74	all woman sample	7	cabinda-urban	urban	cabinda			no	25-34	secondary	secondary	rich	yes	No	yes	2	yes	yes	yes	0.32826433	0.73846948	0.688079	low	high	low	health	3-Jan	wanted later	no
7 28 2	ML7	7	28	2	7	511899	8	2018	1424	43336	3	1986	1035	32	30-34	month and year - information complete	completed	24	13	68	all woman sample	7	uíge-urban	rural	cabinda			no	25-34	primar	noformal	rich	No	No	yes	1	yes	yes	yes	0.32826433	0.73846948	0.688079	low	high	low	health	>4	wnated then	no
7 42 06	SL7	7	42	6	7	671954	6	2019	1434	43633	2	2001	1214	18	15-19	year and age - month imputed	completed	17	15	66	all woman sample	7	cuando cubango-rural	rural	luanda			no	15-24	secondary		rich	No	No	No	0	no	yes	yes	0.32826433	0.73846948	0.688079	low	high	low	health	>4	wnated then	no
7 156 2	BU7	7	156	2	7	791294	12	2016	1404	42725	2	1990	1082	26	25-29	month and year - information complete	completed	21	9	72	all woman sample	7	cuanza sul-rural	rural	cuanza sul			no	25-34	primar	primar	rich	yes	No	No	1	yes	yes	yes	0.32826433	0.73846948	0.688079	low	high	low	health	>4	wenatednomor	no
00070014 02	AO7	7	14	2	7	311007	2	2016	1394	42415	12	1996	1164	19	15-19	month and year - information complete	completed	15	7	74	all woman sample	7	cabinda-urban	urban	cabinda			no	15-24	primar	secondary	rich	yes	yes	yes	3	yes	yes	yes	0.32826433	0.73846948	0.688079	low	high	low	health	3-Jan	wnated then	no
00070017 01	AO7	7	17	1	7	311007	2	2016	1394	42415	7	1986	1039	29	25-29	month and year - information complete	completed	15	7	74	all woman sample	7	cabinda-urban	urban	cabinda			no	25-34	secondary	secondary	rich	No	No	yes	1	yes	yes	yes	0.32826433	0.73846948	0.688079	low	high	low	health	3-Jan	wanted later	no
7 110 2	ML7	7	110	2	7	511899	8	2018	1424	43337	3	1978	939	40	40-44	month and year - information complete	completed	25	13	68	all woman sample	7	uíge-urban	rural	cabinda			no	35-49	secondary	secondary	rich	yes	yes	yes	3	yes	yes	yes	0.32826433	0.73846948	0.688079	low	high	low	health	>4	wenatednomor	no
00070015 02	AO7	7	15	2	7	311007	2	2016	1394	42416	9	1994	1137	21	20-24	month and year - information complete	completed	16	7	74	all woman sample	7	cabinda-urban	urban	cabinda			no	15-24	secondary	secondary	rich	yes	yes	yes	3	yes	yes	yes	0.32826433	0.73846948	0.688079	low	high	low	home	>4	wanted later	no
0007005 02	KE6	7	5	2	7	4691569	10	2014	1378		4	1979	952	35	35-39	month and year - information complete	completed	11	11	70	all woman sample	7	cabinda-urban	urban	benguela			no	35-49	secondary		rich	yes	yes	yes	3	yes	yes	yes	0.32826433	0.73846948	0.688079	low	high	low	health	>4	wenatednomor	no
7 165 7	LB7	7	165	7	7	118878	1	2020	1441	43857	6	1995	1146	24	20-24	month and year - information complete	completed	27	9	72	all woman sample	7	cuando cubango-rural	rural	luanda			yes	15-24	primar		poor	No	No	No	0	no	yes	no	0.32826433	0.73846948	0.688079	low	high	low	health	>4	wanted later	no
00070011 2	UG7	7	11	2	7	1091631	9	2016	1401	42615	10	1995	1150	20	20-24	month and year - information complete	completed	2	12	69	all woman sample	7	cabinda-urban	urban	0			no	15-24	secondary	secondary	rich	yes	yes	yes	3	yes	yes	yes	0.32826433	0.73846948	0.688079	low	high	low	health	3-Jan	wanted later	no
7 58 2	ML7	7	58	2	7	511899	8	2018	1424	43336	7	1978	943	40	40-44	year and age - month imputed	completed	24	13	68	all woman sample	7	uíge-urban	rural	cabinda			no	35-49	noformal	secondary	rich	yes	No	No	1	yes	no	yes	0.32826433	0.73846948	0.688079	low	high	low	health	3-Jan	wenatednomor	no
00070025 1	UG7	7	25	1	7	1091631	9	2016	1401	42616	8	1993	1124	23	20-24	month and year - information complete	completed	3	12	69	all woman sample	7	cabinda-urban	urban	0			no	15-24	secondary		rich	yes	yes	yes	3	yes	yes	yes	0.32826433	0.73846948	0.688079	low	high	low	health	>4	wanted later	yes
7 15 2	ZM7	7	15	2	7	881164	9	2018	1425	43352	3	1992	1107	26	25-29	month and year - information complete	completed	9	12	69	all woman sample	7	benguela-urban	urban	benguela			no	25-34	secondary		middel	yes	yes	yes	3	yes	yes	yes	0.32826433	0.73846948	0.688079	low	high	low	health	3-Jan	wnated then	no
7 21 3	NG7	7	21	3	7	920262	11	2018	1427	43433	12	1993	1128	24	20-24	month and year - information complete	completed	29	10	71	all woman sample	7	cabinda-rural	rural	cabinda			no	15-24	secondary		rich	yes	No	yes	2	yes	yes	yes	0.32826433	0.73846948	0.688079	low	high	low	home	>4	wanted later	yes
7 176 2	LB7	7	176	2	7	118878	1	2020	1441	43858	9	1971	861	48	45-49	month and year - information complete	completed	28	9	72	all woman sample	7	cuando cubango-rural	rural	luanda			no	35-49	noformal	noformal	poor	No	No	No	0	no	no	no	0.32826433	0.73846948	0.688079	low	high	low	home	>4	wenatednomor	yes
7 160 02	SL7	7	160	2	7	671954	6	2019	1434	43634	2	1989	1070	30	30-34	year and age - month imputed	completed	18	15	66	all woman sample	7	cuando cubango-rural	rural	luanda			no	25-34	noformal	noformal	poor	No	No	No	0	no	no	no	0.32826433	0.73846948	0.688079	low	high	low	health	>4	wnated then	no
7 746 2	CM7	7	746	2	7	287546	9	2018	1425	43353	6	2000	1206	18	15-19	month and year - information complete	completed	10	no calendar	no calendar	all woman sample	7	cabinda-rural	rural	cabinda			no	15-24	secondary	secondary	poor	No	No	No	0	no	yes	no	0.32826433	0.73846948	0.688079	low	high	low	home	3-Jan	wnated then	yes
7 60 2	GN7	7	60	2	7	532265	4	2018	1420	43214	4	1976	916	42	40-44	year and age - month imputed	completed	24	17	64	all woman sample	7	luanda-urban	rural	luanda			no	35-49	noformal	noformal	poor	yes	No	No	1	yes	no	no	0.32826433	0.73846948	0.688079	low	high	low	home	3-Jan	wenatednomor	yes
8 15 08	RW7	8	15	8	8	1053036	12	2019	1440	43801	1	1995	1141	24	20-24	month and year - information complete	completed	2	9	72	all woman sample	8	moxico-rural	rural	uíge			no	15-24	primar	primar	middel	yes	yes	yes	3	yes	yes	yes	0.24454881	0.77814722	0.72531915	low	high	high	health	>4	wanted later	no
823 2	TD6	8	23	2	8	621578	12	2014	1380		9	1989	1077	25	25-29	age - year/month imputed	completed	2			all woman sample	8	cuando cubango-rural	rural	cuando cubango			no	25-34	noformal	secondary	poor	No	No	No	0	no	no	no	0.24454881	0.77814722	0.72531915	low	high	high	home	no	wanted later	no
8 4 2	ZM7	8	4	2	8	341760	8	2018	1424	43321	10	1993	1126	24	20-24	month and year - information complete	completed	9	13	68	all woman sample	8	benguela-rural	rural	benguela			no	15-24	primar	secondary	rich	No	yes	yes	2	yes	yes	yes	0.24454881	0.77814722	0.72531915	low	high	high	health	3-Jan	wanted later	no
820 2	TD6	8	20	2	8	621578	12	2014	1380		12	1974	900	40	40-44	year and age - month imputed	completed	3			all woman sample	8	cuando cubango-rural	rural	cuando cubango			no	35-49	noformal	noformal	rich	No	No	No	0	no	no	yes	0.24454881	0.77814722	0.72531915	low	high	high	home	3-Jan	wenatednomor	no
8 61 01	SL7	8	61	1	8	1299710	6	2019	1434	43628	6	1984	1014	35	35-39	month and year - information complete	completed	12	15	66	all woman sample	8	uíge-rural	rural	cabinda			no	35-49	noformal	secondary	middel	yes	No	No	1	yes	no	yes	0.24454881	0.77814722	0.72531915	low	high	high	home	>4	wenatednomor	yes
8 27 02	RW7	8	27	2	8	1053036	12	2019	1440	43802	5	1985	1025	34	30-34	month and year - information complete	completed	3	9	72	all woman sample	8	moxico-rural	rural	uíge			no	25-34	primar	primar	poor	yes	No	No	1	yes	yes	no	0.24454881	0.77814722	0.72531915	low	high	high	health	3-Jan	wenatednomor	yes
8 30 1	ZM7	8	30	1	8	341760	8	2018	1424	43324	7	1985	1027	33	30-34	month and year - information complete	completed	12	13	68	all woman sample	8	benguela-rural	rural	benguela			no	25-34	secondary	secondary	rich	No	yes	yes	2	yes	yes	yes	0.24454881	0.77814722	0.72531915	low	high	high	health	>4	wanted later	yes
81185 2	BU7	8	1185	2	8	2861444	1	2017	1405	42755	6	1977	930	39	35-39	month and year - information complete	completed	20	8	73	all woman sample	8	huíla-rural	rural	huíla			no	35-49	secondary	secondary	rich	yes	No	No	1	yes	yes	yes	0.24454881	0.77814722	0.72531915	low	high	high	health	>4	wenatednomor	no
8 1 02	RW7	8	1	2	8	1053036	11	2019	1439	43799	1	1980	961	39	35-39	month and year - information complete	completed	30	10	71	all woman sample	8	moxico-rural	rural	uíge			no	35-49	primar	primar	middel	No	No	No	0	no	yes	yes	0.24454881	0.77814722	0.72531915	low	high	high	health	3-Jan	wenatednomor	no
8 233 02	SL7	8	233	2	8	1299710	6	2019	1434	43628	8	1982	992	36	35-39	month and year - information complete	completed	12	15	66	all woman sample	8	uíge-rural	rural	cabinda			no	35-49	noformal	noformal	poor	No	No	No	0	no	no	no	0.24454881	0.77814722	0.72531915	low	high	high	health	>4	wenatednomor	no
00080021 2	UG7	8	21	2	8	1716737	8	2016	1400	42611	1	1988	1057	28	25-29	year and age - month imputed	completed	29	13	68	all woman sample	8	cabinda-urban	urban	0			no	25-34	secondary	secondary	rich	yes	No	yes	2	yes	yes	yes	0.24454881	0.77814722	0.72531915	low	high	high	health	>4	wanted later	no
8 96 1	ML7	8	96	1	8	864857	9	2018	1425	43360	3	2000	1203	18	15-19	month and year - information complete	completed	17	12	69	all woman sample	8	uíge-urban	rural	cabinda			no	15-24	noformal	noformal	middel	yes	No	No	1	yes	no	yes	0.24454881	0.77814722	0.72531915	low	high	high	home	no	wanted later	no
8 8 02	RW7	8	8	2	8	1053036	11	2019	1439	43799	1	1984	1009	35	35-39	month and year - information complete	completed	30	10	71	all woman sample	8	moxico-rural	rural	uíge			yes	35-49	primar	primar	poor	yes	No	yes	2	yes	yes	no	0.24454881	0.77814722	0.72531915	low	high	high	health	>4	wanted later	no
00080007 04	AO7	8	7	4	8	1382516	1	2016	1393	42398	7	1997	1171	18	15-19	month and year - information complete	completed	29	8	73	all woman sample	8	benguela-urban	urban	benguela			no	15-24	secondary		poor	No	No	yes	1	yes	yes	no	0.24454881	0.77814722	0.72531915	low	high	high	health	3-Jan	wenatednomor	no
0008068 02	KE6	8	68	2	8	4483672	9	2014	1377		8	1980	968	34	30-34	month and year - information complete	completed	16	12	69	all woman sample	8	cabinda-urban	urban	benguela			no	25-34	secondary		rich	yes	yes	yes	3	yes	yes	yes	0.24454881	0.77814722	0.72531915	low	high	high	health	>4	wenatednomor	no
8 7 11	SN7	8	7	11	8	4462540	9	2019	1437	43709	1	1995	1141	24	20-24	month and year - information complete	completed	1	12	69	all woman sample	8	cabinda-urban	urban	cabinda			yes	15-24	primar	secondary	rich	yes	yes	yes	3	yes	yes	yes	0.24454881	0.77814722	0.72531915	low	high	high	health	>4	wanted later	yes
8 24 01	RW7	8	24	1	8	1053036	12	2019	1440	43803	4	1980	964	39	35-39	month and year - information complete	completed	4	9	72	all woman sample	8	moxico-rural	rural	uíge			no	35-49	secondary	secondary	rich	yes	No	yes	2	yes	yes	yes	0.24454881	0.77814722	0.72531915	low	high	high	health	3-Jan	wenatednomor	no
8 18 2	MW7	8	18	2	8	717388	11	2015	1391	42338	10	1980	970	35	35-39	month and year - information complete	completed	30	10	71	all woman sample	8	zaire-urban	rural	cabinda			no	35-49	primar	primar	rich	yes	No	yes	2	yes	yes	yes	0.24454881	0.77814722	0.72531915	low	high	high	health	3-Jan	wanted later	yes
8 112 02	SL7	8	112	2	8	1299710	6	2019	1434	43628	5	2001	1217	18	15-19	month and year - information complete	completed	12	15	66	all woman sample	8	uíge-rural	rural	cabinda			yes	15-24	noformal	secondary	middel	No	No	No	0	no	no	yes	0.24454881	0.77814722	0.72531915	low	high	high	health	>4	wnated then	no
8 79 02	SL7	8	79	2	8	1299710	6	2019	1434	43628	5	1984	1013	35	35-39	month and year - information complete	completed	12	15	66	all woman sample	8	uíge-rural	rural	cabinda			no	35-49	noformal	noformal	middel	No	No	No	0	no	no	yes	0.24454881	0.77814722	0.72531915	low	high	high	home	3-Jan	wenatednomor	yes
8 84 03	SL7	8	84	3	8	1299710	6	2019	1434	43628	3	1974	891	45	45-49	month and year - information complete	completed	12	15	66	all woman sample	8	uíge-rural	rural	cabinda			no	35-49	noformal	noformal	middel	No	No	No	0	no	no	yes	0.24454881	0.77814722	0.72531915	low	high	high	health	>4	wnated then	no
8 112 2	MW7	8	112	2	8	717388	12	2015	1392	42341	2	1985	1022	30	30-34	month and year - information complete	completed	3	9	72	all woman sample	8	zaire-urban	rural	cabinda			no	25-34	primar	secondary	poor	yes	yes	No	2	yes	yes	no	0.24454881	0.77814722	0.72531915	low	high	high	health	3-Jan	wenatednomor	yes
8 36 2	TZ7	8	36	2	8	1839313	11	2015	1391	42313	12	1989	1080	25	25-29	month and year - information complete	completed	5	10	71	all woman sample	8	cabinda-urban	rural	cabinda			no	25-34	primar	primar	middel	No	No	No	0	no	yes	yes	0.24454881	0.77814722	0.72531915	low	high	high	health	>4	wanted later	yes
8 41 3	GM7	8	41	3	8	235168	11	2019	1439	43794	10	2001	1222	18	15-19	month and year - information complete	completed	25	10	71	all woman sample	8	cabinda-urban	urban	cabinda			no	15-24	secondary		rich	yes	No	yes	2	yes	yes	yes	0.24454881	0.77814722	0.72531915	low	high	high	health	>4	wanted later	yes
8 261 02	SL7	8	261	2	8	1299710	6	2019	1434	43628	2	1987	1046	32	30-34	month and year - information complete	completed	12	15	66	all woman sample	8	uíge-rural	rural	cabinda			no	25-34	noformal	noformal	poor	No	No	No	0	no	no	no	0.24454881	0.77814722	0.72531915	low	high	high	health	>4	wanted later	no
8 4 2	NG7	8	4	2	8	1601562	12	2018	1428	43438	10	1988	1066	30	30-34	month and year - information complete	completed	4	9	72	all woman sample	8	cabinda-rural	rural	cabinda			yes	25-34	secondary	secondary	rich	yes	No	yes	2	yes	yes	yes	0.24454881	0.77814722	0.72531915	low	high	high	health	>4	wanted later	no
8 232 02	SL7	8	232	2	8	1299710	6	2019	1434	43628	2	1985	1022	34	30-34	month and year - information complete	completed	12	15	66	all woman sample	8	uíge-rural	rural	cabinda			no	25-34	noformal	noformal	poor	No	No	No	0	no	no	no	0.24454881	0.77814722	0.72531915	low	high	high	health	>4	wanted later	no
8 187 04	SL7	8	187	4	8	1299710	6	2019	1434	43628	2	2002	1226	17	15-19	month and year - information complete	completed	12	15	66	all woman sample	8	uíge-rural	rural	cabinda			no	15-24	secondary		poor	No	No	No	0	no	yes	no	0.24454881	0.77814722	0.72531915	low	high	high	health	>4	wnated then	no
822 2	TD6	8	22	2	8	621578	12	2014	1380		11	1984	1019	30	30-34	year and age - month imputed	completed	3			all woman sample	8	cuando cubango-rural	rural	cuando cubango			no	25-34	primar	secondary	poor	No	No	No	0	no	yes	no	0.24454881	0.77814722	0.72531915	low	high	high	home	>4	wanted later	no
00080003 02	AO7	8	3	2	8	1382516	1	2016	1393	42398	6	1996	1158	19	15-19	month and year - information complete	completed	29	8	73	all woman sample	8	benguela-urban	urban	benguela			no	15-24	primar		poor	No	No	No	0	no	yes	no	0.24454881	0.77814722	0.72531915	low	high	high	home	3-Jan	wenatednomor	yes
8 16 4	ZW7	8	16	4	8	1118858	10	2015	1390	42301	2	1992	1106	23	20-24	month and year - information complete	completed	24	11	70	all woman sample	8	lunda norte-rural	rural	lunda norte			no	15-24	primar	secondary	poor	yes	No	No	1	yes	yes	no	0.24454881	0.77814722	0.72531915	low	high	high	home	>4	wanted later	yes
8 89 2	BJ7	8	89	2	8	1028640	2	2018	1418	43137	8	1974	896	43	40-44	month and year - information complete	completed	6	7	74	all woman sample	8	cabinda-rural	rural	cabinda			no	35-49	noformal	noformal	poor	No	No	No	0	no	no	no	0.24454881	0.77814722	0.72531915	low	high	high	home	no	wenatednomor	no
8 59 2	NG7	8	59	2	8	1601562	12	2018	1428	43439	1	1994	1129	24	20-24	month and year - information complete	completed	5	9	72	all woman sample	8	cabinda-rural	rural	cabinda			no	15-24	secondary	secondary	middel	yes	No	yes	2	yes	yes	yes	0.24454881	0.77814722	0.72531915	low	high	high	health	>4	wenatednomor	no
8 4 2	ZW7	8	4	2	8	1118858	10	2015	1390	42303	1	1974	889	41	40-44	month and year - information complete	completed	26	11	70	all woman sample	8	lunda norte-rural	rural	lunda norte			no	35-49	secondary	primar	middel	yes	yes	yes	3	yes	yes	yes	0.24454881	0.77814722	0.72531915	low	high	high	health	>4	wenatednomor	yes
8 5 01	RW7	8	5	1	8	1053036	12	2019	1440	43803	9	1982	993	37	35-39	month and year - information complete	completed	4	9	72	all woman sample	8	moxico-rural	rural	uíge			no	35-49	primar		poor	yes	yes	yes	3	yes	yes	no	0.24454881	0.77814722	0.72531915	low	high	high	health	no	wenatednomor	yes
8 27 02	SL7	8	27	2	8	1299710	6	2019	1434	43628	5	1977	929	42	40-44	month and year - information complete	completed	12	15	66	all woman sample	8	uíge-rural	rural	cabinda			no	35-49	noformal	noformal	poor	No	No	No	0	no	no	no	0.24454881	0.77814722	0.72531915	low	high	high	health	>4	wenatednomor	no
8 10 3	SN7	8	10	3	8	4462540	8	2019	1436	43708	1	1994	1129	25	25-29	month and year - information complete	completed	31	13	68	all woman sample	8	cabinda-urban	urban	cabinda			yes	25-34	secondary		rich	yes	No	yes	2	yes	yes	yes	0.24454881	0.77814722	0.72531915	low	high	high	health	>4	wnated then	no
8 6 14	SN7	8	6	14	8	4462540	8	2019	1436	43708	2	1996	1154	23	20-24	month and year - information complete	completed	31	13	68	all woman sample	8	cabinda-urban	urban	cabinda			no	15-24	secondary	secondary	rich	yes	No	yes	2	yes	yes	yes	0.24454881	0.77814722	0.72531915	low	high	high	health	>4	wanted later	yes
8 8 1	SN7	8	8	1	8	4462540	9	2019	1437	43709	4	1980	964	39	35-39	month and year - information complete	completed	1	12	69	all woman sample	8	cabinda-urban	urban	cabinda			yes	35-49	secondary	secondary	rich	yes	yes	yes	3	yes	yes	yes	0.24454881	0.77814722	0.72531915	low	high	high	health	>4	wanted later	yes
82138 1	BU7	8	2138	1	8	2861444	1	2017	1405	42753	1	1981	973	36	35-39	month and year - information complete	completed	18	8	73	all woman sample	8	huíla-rural	rural	huíla			no	35-49	noformal		poor	No	No	No	0	no	no	no	0.24454881	0.77814722	0.72531915	low	high	high	health	3-Jan	wenatednomor	no
00080008 03	AO7	8	8	3	8	1382516	1	2016	1393	42398	11	1993	1127	22	20-24	month and year - information complete	completed	29	8	73	all woman sample	8	benguela-urban	urban	benguela			no	15-24	primar		poor	yes	No	yes	2	yes	yes	no	0.24454881	0.77814722	0.72531915	low	high	high	home	>4	wenatednomor	yes
8 60 2	LS6	8	60	2	8	695409	11	2014	1379		10	1979	958	35	35-39	month and year - information complete	completed	24	10	71	all woman sample	8	cuanza norte-rural	urban	cuanza norte			no	35-49	secondary	secondary	rich	yes	No	yes	2	yes	yes	yes	0.24454881	0.77814722	0.72531915	low	high	high	health	>4	wenatednomor	yes
8 10 2	ZM7	8	10	2	8	341760	8	2018	1424	43322	1	1988	1057	30	30-34	year and age - month imputed	completed	10	13	68	all woman sample	8	benguela-rural	rural	benguela			no	25-34	primar	secondary	middel	No	No	yes	1	yes	yes	yes	0.24454881	0.77814722	0.72531915	low	high	high	health	>4	wanted later	yes
8 34 5	BJ7	8	34	5	8	1028640	2	2018	1418	43137	1	1996	1153	22	20-24	month and year - information complete	completed	6	7	74	all woman sample	8	cabinda-rural	rural	cabinda			no	15-24	noformal	primar	poor	No	No	No	0	no	no	no	0.24454881	0.77814722	0.72531915	low	high	high	home	3-Jan	wnated then	no
0008021 02	KE6	8	21	2	8	4483672	9	2014	1377		9	1990	1089	24	20-24	month and year - information complete	completed	18	12	69	all woman sample	8	cabinda-urban	urban	benguela			no	15-24	primar	secondary	rich	yes	yes	yes	3	yes	yes	yes	0.24454881	0.77814722	0.72531915	low	high	high	health	>4	wanted later	no
8 913 2	CM7	8	913	2	8	1061319	8	2018	1424	43333	3	1983	999	35	35-39	month and year - information complete	completed	21	no calendar	no calendar	all woman sample	8	malanje-rural	urban	lunda norte			no	35-49	secondary	secondary	rich	yes	yes	yes	3	yes	yes	yes	0.24454881	0.77814722	0.72531915	low	high	high	health	>4	wnated then	no
0008120 02	KE6	8	120	2	8	4483672	9	2014	1377		12	1974	900	39	35-39	month and year - information complete	completed	16	12	69	all woman sample	8	cabinda-urban	urban	benguela			no	35-49	primar		rich	yes	No	yes	2	yes	yes	yes	0.24454881	0.77814722	0.72531915	low	high	high	health	>4	wenatednomor	no
88148 2	BU7	8	8148	2	8	2861444	1	2017	1405	42751	10	1978	946	38	35-39	month and year - information complete	completed	16	8	73	all woman sample	8	huíla-rural	rural	huíla			no	35-49	secondary	secondary	rich	yes	No	No	1	yes	yes	yes	0.24454881	0.77814722	0.72531915	low	high	high	health	>4	wnated then	yes
00080018 01	AO7	8	18	1	8	1382516	1	2016	1393	42398	1	1993	1117	23	20-24	month and year - information complete	completed	29	8	73	all woman sample	8	benguela-urban	urban	benguela			no	15-24	secondary		middel	yes	No	yes	2	yes	yes	yes	0.24454881	0.77814722	0.72531915	low	high	high	health	>4	wnated then	no
8 14 02	RW7	8	14	2	8	1053036	11	2019	1439	43799	5	1984	1013	35	35-39	month and year - information complete	completed	30	10	71	all woman sample	8	moxico-rural	rural	uíge			yes	35-49	primar	primar	poor	No	No	No	0	no	yes	no	0.24454881	0.77814722	0.72531915	low	high	high	health	3-Jan	wenatednomor	no
89034 2	BU7	8	9034	2	8	2861444	1	2017	1405	42748	6	1976	918	40	40-44	month and year - information complete	completed	13	8	73	all woman sample	8	huíla-rural	rural	huíla			no	35-49	primar	primar	rich	No	No	No	0	no	yes	yes	0.24454881	0.77814722	0.72531915	low	high	high	home	3-Jan	wenatednomor	yes
8 3 2	ZA7	8	3	2	8	624348	7	2016	1399	42578	7	1975	907	41	40-44	month and year - information complete	completed	27	14	67	all woman sample	8	cuanza norte-urban	urban	luanda			no	35-49	secondary	secondary	rich	yes	No	yes	2	yes	yes	yes	0.24454881	0.77814722	0.72531915	low	high	high	health	no	wenatednomor	yes
8 116 2	MW7	8	116	2	8	717388	11	2015	1391	42338	4	1986	1036	29	25-29	month and year - information complete	completed	30	10	71	all woman sample	8	zaire-urban	rural	cabinda			no	25-34	primar	primar	middel	No	No	No	0	no	yes	yes	0.24454881	0.77814722	0.72531915	low	high	high	health	>4	wenatednomor	no
8 48 3	GN7	8	48	3	8	604480	4	2018	1420	43217	1	1994	1129	24	20-24	month and year - information complete	completed	27	17	64	all woman sample	8	cabinda-rural	rural	cabinda			no	15-24	noformal		rich	No	No	No	0	no	no	yes	0.24454881	0.77814722	0.72531915	low	high	high	health	>4	wnated then	no
826 4	TD6	8	26	4	8	621578	12	2014	1380		10	1985	1030	29	25-29	age - year/month imputed	completed	1			all woman sample	8	cuando cubango-rural	rural	cuando cubango			no	25-34	noformal	noformal	poor	No	No	No	0	no	no	no	0.24454881	0.77814722	0.72531915	low	high	high	home	no	wanted later	no
8 5 2	TD6	8	5	2	8	621578	12	2014	1380		5	1979	953	35	35-39	month and year - information complete	completed	2			all woman sample	8	cuando cubango-rural	rural	cuando cubango			no	35-49	noformal	secondary	poor	No	No	No	0	no	no	no	0.24454881	0.77814722	0.72531915	low	high	high	home	3-Jan	wanted later	no
8 68 03	SL7	8	68	3	8	1299710	6	2019	1434	43629	2	2001	1214	18	15-19	month and year - information complete	completed	13	15	66	all woman sample	8	uíge-rural	rural	cabinda			no	15-24	noformal		poor	No	No	No	0	no	no	no	0.24454881	0.77814722	0.72531915	low	high	high	health	>4	wnated then	no
8 61 2	GM7	8	61	2	8	235168	11	2019	1439	43794	5	1979	953	40	40-44	month and year - information complete	completed	25	10	71	all woman sample	8	cabinda-urban	urban	cabinda			no	35-49	noformal	noformal	rich	yes	No	yes	2	yes	no	yes	0.24454881	0.77814722	0.72531915	low	high	high	health	>4	wnated then	no
8 37 3	LB7	8	37	3	8	535962	12	2019	1440	43809	4	2002	1228	17	15-19	month and year - information complete	completed	10	9	72	all woman sample	8	cabinda-rural	rural	cabinda			no	15-24	primar		poor	No	No	No	0	no	yes	no	0.24454881	0.77814722	0.72531915	low	high	high	health	>4	wnated then	no
8 12 2	LS6	8	12	2	8	695409	11	2014	1379		10	1985	1030	29	25-29	month and year - information complete	completed	20	10	71	all woman sample	8	cuanza norte-rural	urban	cuanza norte			no	25-34	secondary	secondary	rich	No	No	yes	1	yes	yes	yes	0.24454881	0.77814722	0.72531915	low	high	high	health	>4	wenatednomor	yes
8 16 1	ZM7	8	16	1	8	341760	8	2018	1424	43321	7	1985	1027	33	30-34	month and year - information complete	completed	9	13	68	all woman sample	8	benguela-rural	rural	benguela			no	25-34	secondary		rich	No	No	No	0	no	yes	yes	0.24454881	0.77814722	0.72531915	low	high	high	health	>4	wanted later	yes
00080024 03	AO7	8	24	3	8	1382516	1	2016	1393	42397	3	1995	1143	20	20-24	month and year - information complete	completed	28	8	73	all woman sample	8	benguela-urban	urban	benguela			no	15-24	secondary		middel	yes	No	yes	2	yes	yes	yes	0.24454881	0.77814722	0.72531915	low	high	high	health	>4	wanted later	yes
8 30 2	ZM7	8	30	2	8	341760	8	2018	1424	43323	9	1998	1185	19	15-19	month and year - information complete	completed	11	13	68	all woman sample	8	benguela-rural	rural	benguela			no	15-24	secondary		rich	yes	No	yes	2	yes	yes	yes	0.24454881	0.77814722	0.72531915	low	high	high	health	>4	wanted later	no
8 138 4	BJ7	8	138	4	8	1028640	2	2018	1418	43136	1	2000	1201	18	15-19	month and year - information complete	completed	5	7	74	all woman sample	8	cabinda-rural	rural	cabinda			no	15-24	noformal	noformal	poor	No	No	No	0	no	no	no	0.24454881	0.77814722	0.72531915	low	high	high	home	no	wnated then	no
8 21 03	RW7	8	21	3	8	1053036	11	2019	1439	43798	1	1997	1165	22	20-24	month and year - information complete	completed	29	10	71	all woman sample	8	moxico-rural	rural	uíge			no	15-24	secondary		poor	yes	No	No	1	yes	yes	no	0.24454881	0.77814722	0.72531915	low	high	high	health	>4	wanted later	no
00080017 02	AO7	8	17	2	8	1382516	1	2016	1393	42397	7	1975	907	40	40-44	month and year - information complete	completed	28	8	73	all woman sample	8	benguela-urban	urban	benguela			no	35-49	primar	secondary	rich	yes	No	yes	2	yes	yes	yes	0.24454881	0.77814722	0.72531915	low	high	high	home	>4	wnated then	no
00080019 05	AO7	8	19	5	8	1382516	1	2016	1393	42398	6	2000	1206	15	15-19	month and year - information complete	completed	29	8	73	all woman sample	8	benguela-urban	urban	benguela			no	15-24	secondary		poor	No	No	No	0	no	yes	no	0.24454881	0.77814722	0.72531915	low	high	high	health	3-Jan	wanted later	yes
8 36 2	GM7	8	36	2	8	235168	11	2019	1439	43796	4	1987	1048	32	30-34	month and year - information complete	completed	27	10	71	all woman sample	8	cabinda-urban	urban	cabinda			no	25-34	secondary	secondary	rich	No	No	yes	1	yes	yes	yes	0.24454881	0.77814722	0.72531915	low	high	high	health	>4	wenatednomor	no
8 52 6	LS6	8	52	6	8	695409	11	2014	1379		3	1979	951	35	35-39	month and year - information complete	completed	20	10	71	all woman sample	8	cuanza norte-rural	urban	cuanza norte			no	35-49	secondary	primar	rich	yes	yes	No	2	yes	yes	yes	0.24454881	0.77814722	0.72531915	low	high	high	health	3-Jan	wenatednomor	yes
8 7 2	GN7	8	7	2	8	604480	4	2018	1420	43217	2	1990	1082	28	25-29	month and year - information complete	completed	27	17	64	all woman sample	8	cabinda-rural	rural	cabinda			no	25-34	secondary	secondary	poor	No	No	No	0	no	yes	no	0.24454881	0.77814722	0.72531915	low	high	high	home	>4	wanted later	no
8 19 2	TZ7	8	19	2	8	1839313	11	2015	1391	42313	4	1986	1036	29	25-29	month and year - information complete	completed	5	10	71	all woman sample	8	cabinda-urban	rural	cabinda			no	25-34	primar	noformal	middel	yes	yes	No	2	yes	yes	yes	0.24454881	0.77814722	0.72531915	low	high	high	health	3-Jan	wanted later	no
8 150 02	SL7	8	150	2	8	1299710	6	2019	1434	43628	8	1988	1064	30	30-34	month and year - information complete	completed	12	15	66	all woman sample	8	uíge-rural	rural	cabinda			yes	25-34	noformal	secondary	middel	yes	No	No	1	yes	no	yes	0.24454881	0.77814722	0.72531915	low	high	high	health	>4	wnated then	no
8 15 1	ZW7	8	15	1	8	1118858	10	2015	1390	42301	12	1997	1176	17	15-19	month and year - information complete	completed	24	11	70	all woman sample	8	lunda norte-rural	rural	lunda norte			no	15-24	primar	secondary	middel	No	No	No	0	no	yes	yes	0.24454881	0.77814722	0.72531915	low	high	high	home	3-Jan	wanted later	yes
8 339 2	LB7	8	339	2	8	535962	12	2019	1440	43808	3	1979	951	40	40-44	month and year - information complete	completed	9	9	72	all woman sample	8	cabinda-rural	rural	cabinda			no	35-49	noformal	secondary	middel	yes	No	No	1	yes	no	yes	0.24454881	0.77814722	0.72531915	low	high	high	health	>4	wenatednomor	no
86578 2	BU7	8	6578	2	8	2861444	1	2017	1405	42755	7	1978	943	38	35-39	month and year - information complete	completed	20	8	73	all woman sample	8	huíla-rural	rural	huíla			no	35-49	primar	secondary	rich	No	No	No	0	no	yes	yes	0.24454881	0.77814722	0.72531915	low	high	high	health	3-Jan	wenatednomor	no
8 8 2	ZM7	8	8	2	8	341760	8	2018	1424	43321	3	1982	987	36	35-39	month and year - information complete	completed	9	13	68	all woman sample	8	benguela-rural	rural	benguela			yes	35-49	secondary	primar	middel	No	No	No	0	no	yes	yes	0.24454881	0.77814722	0.72531915	low	high	high	health	>4	wanted later	no
817 1	GH6	8	17	1	8	1585700	10	2014	1378		7	1979	955	35	35-39	month and year - information complete	completed	30	11	70	all woman sample	8	cuanza sul-urban	urban	cuanza sul			no	35-49	secondary	secondary	rich	No	No	yes	1	yes	yes	yes	0.24454881	0.77814722	0.72531915	low	high	high	health	>4	wenatednomor	yes
00080012 1	UG7	8	12	1	8	1716737	8	2016	1400	42611	2	1986	1034	30	30-34	month and year - information complete	completed	29	13	68	all woman sample	8	cabinda-urban	urban	0			no	25-34	secondary		rich	yes	yes	yes	3	yes	yes	yes	0.24454881	0.77814722	0.72531915	low	high	high	health	>4	wenatednomor	yes
8 42 2	ZA7	8	42	2	8	624348	7	2016	1399	42576	1	1989	1069	27	25-29	month and year - information complete	completed	25	14	67	all woman sample	8	cuanza norte-urban	urban	luanda			no	25-34	secondary	secondary	poor	yes	No	yes	2	yes	yes	no	0.24454881	0.77814722	0.72531915	low	high	high	health	>4	wanted later	yes
8 15 3	ZM7	8	15	3	8	341760	8	2018	1424	43322	3	1999	1191	19	15-19	month and year - information complete	completed	10	13	68	all woman sample	8	benguela-rural	rural	benguela			no	15-24	secondary		middel	No	No	No	0	no	yes	yes	0.24454881	0.77814722	0.72531915	low	high	high	health	>4	wnated then	no
8 22 2	ZM7	8	22	2	8	341760	8	2018	1424	43321	12	1983	1008	34	30-34	month and year - information complete	completed	9	13	68	all woman sample	8	benguela-rural	rural	benguela			no	25-34	secondary	secondary	rich	yes	No	yes	2	yes	yes	yes	0.24454881	0.77814722	0.72531915	low	high	high	health	>4	wanted later	yes
8 42 2	TZ7	8	42	2	8	1839313	11	2015	1391	42313	2	1977	926	38	35-39	month and year - information complete	completed	5	10	71	all woman sample	8	cabinda-urban	rural	cabinda			no	35-49	primar	secondary	poor	No	No	No	0	no	yes	no	0.24454881	0.77814722	0.72531915	low	high	high	health	3-Jan	wanted later	no
00080017 05	AO7	8	17	5	8	1382516	1	2016	1393	42397	5	1999	1193	16	15-19	month and year - information complete	completed	28	8	73	all woman sample	8	benguela-urban	urban	benguela			no	15-24	noformal		rich	yes	No	yes	2	yes	no	yes	0.24454881	0.77814722	0.72531915	low	high	high	home	3-Jan	wnated then	yes
8 4 2	SN7	8	4	2	8	4462540	9	2019	1437	43709	4	1990	1084	29	25-29	month and year - information complete	completed	1	12	69	all woman sample	8	cabinda-urban	urban	cabinda			no	25-34	secondary	secondary	rich	yes	yes	yes	3	yes	yes	yes	0.24454881	0.77814722	0.72531915	low	high	high	health	>4	wanted later	yes
0008125 02	KE6	8	125	2	8	4483672	9	2014	1377		10	1976	922	37	35-39	month and year - information complete	completed	17	12	69	all woman sample	8	cabinda-urban	urban	benguela			no	35-49	secondary	secondary	rich	yes	No	yes	2	yes	yes	yes	0.24454881	0.77814722	0.72531915	low	high	high	health	3-Jan	wenatednomor	yes
8 55 2	ZA7	8	55	2	8	624348	7	2016	1399	42576	9	1978	945	37	35-39	month and year - information complete	completed	25	14	67	all woman sample	8	cuanza norte-urban	urban	luanda			no	35-49	secondary	secondary	rich	yes	yes	yes	3	yes	yes	yes	0.24454881	0.77814722	0.72531915	low	high	high	health	>4	wenatednomor	yes
8265 1	LS6	8	265	1	8	695409	11	2014	1379		6	1974	894	40	40-44	month and year - information complete	completed	20	10	71	all woman sample	8	cuanza norte-rural	urban	cuanza norte			no	35-49	secondary	secondary	rich	No	No	yes	1	yes	yes	yes	0.24454881	0.77814722	0.72531915	low	high	high	health	>4	wenatednomor	yes
8 25 2	ZM7	8	25	2	8	341760	8	2018	1424	43321	12	1994	1140	23	20-24	month and year - information complete	completed	9	13	68	all woman sample	8	benguela-rural	rural	benguela			no	15-24	secondary	secondary	middel	No	yes	No	1	yes	yes	yes	0.24454881	0.77814722	0.72531915	low	high	high	health	3-Jan	wanted later	no
8 52 2	TZ7	8	52	2	8	1839313	11	2015	1391	42313	8	1985	1028	30	30-34	month and year - information complete	completed	5	10	71	all woman sample	8	cabinda-urban	rural	cabinda			no	25-34	primar	primar	middel	yes	No	No	1	yes	yes	yes	0.24454881	0.77814722	0.72531915	low	high	high	health	3-Jan	wenatednomor	yes
829 1	TD6	8	29	1	8	621578	12	2014	1380		1	1984	1009	30	30-34	year and age - month imputed	completed	3			all woman sample	8	cuando cubango-rural	rural	cuando cubango			no	25-34	primar	secondary	poor	No	No	No	0	no	yes	no	0.24454881	0.77814722	0.72531915	low	high	high	health	>4	wnated then	yes
8 9 2	SN7	8	9	2	8	4462540	9	2019	1437	43709	8	1989	1076	30	30-34	year and age - month imputed	completed	1	12	69	all woman sample	8	cabinda-urban	urban	cabinda			no	25-34	noformal	noformal	rich	yes	No	yes	2	yes	no	yes	0.24454881	0.77814722	0.72531915	low	high	high	health	>4	wanted later	yes
8 17 2	LB7	8	17	2	8	535962	12	2019	1440	43809	4	1984	1012	35	35-39	month and year - information complete	completed	10	9	72	all woman sample	8	cabinda-rural	rural	cabinda			no	35-49	noformal	noformal	poor	No	No	No	0	no	no	no	0.24454881	0.77814722	0.72531915	low	high	high	health	>4	wenatednomor	no
8 190 1	LB7	8	190	1	8	535962	12	2019	1440	43808	3	1998	1179	21	20-24	month and year - information complete	completed	9	9	72	all woman sample	8	cabinda-rural	rural	cabinda			no	15-24	primar	noformal	poor	No	No	No	0	no	yes	no	0.24454881	0.77814722	0.72531915	low	high	high	health	>4	wanted later	no
8213 2	LS6	8	213	2	8	695409	11	2014	1379		4	1982	988	32	30-34	month and year - information complete	completed	22	10	71	all woman sample	8	cuanza norte-rural	urban	cuanza norte			no	25-34	secondary	secondary	rich	yes	yes	yes	3	yes	yes	yes	0.24454881	0.77814722	0.72531915	low	high	high	health	>4	wanted later	yes
8 44 2	NG7	8	44	2	8	1601562	12	2018	1428	43438	7	1986	1039	32	30-34	month and year - information complete	completed	4	9	72	all woman sample	8	cabinda-rural	rural	cabinda			yes	25-34	secondary	secondary	middel	yes	No	yes	2	yes	yes	yes	0.24454881	0.77814722	0.72531915	low	high	high	health	>4	wanted later	no
8 22 7	NG7	8	22	7	8	1601562	12	2018	1428	43438	11	1997	1175	21	20-24	month and year - information complete	completed	4	9	72	all woman sample	8	cabinda-rural	rural	cabinda			no	15-24	secondary	secondary	middel	No	No	yes	1	yes	yes	yes	0.24454881	0.77814722	0.72531915	low	high	high	home	no	wanted later	no
00080019 1	UG7	8	19	1	8	1716737	8	2016	1400	42609	11	1986	1043	29	25-29	month and year - information complete	completed	27	13	68	all woman sample	8	cabinda-urban	urban	0			no	25-34	secondary	primar	rich	yes	yes	yes	3	yes	yes	yes	0.24454881	0.77814722	0.72531915	low	high	high	health	>4	wanted later	no
00080025 03	AO7	8	25	3	8	1382516	1	2016	1393	42398	6	1996	1158	19	15-19	month and year - information complete	completed	29	8	73	all woman sample	8	benguela-urban	urban	benguela			no	15-24	primar		middel	No	No	yes	1	yes	yes	yes	0.24454881	0.77814722	0.72531915	low	high	high	home	>4	wnated then	no
8 408 2	CM7	8	408	2	8	1061319	8	2018	1424	43335	1	1997	1165	21	20-24	month and year - information complete	completed	23	no calendar	no calendar	all woman sample	8	malanje-rural	urban	lunda norte			no	15-24	secondary		rich	yes	No	yes	2	yes	yes	yes	0.24454881	0.77814722	0.72531915	low	high	high	health	>4	wnated then	no
826 2	TD6	8	26	2	8	621578	12	2014	1380		4	1998	1180	16	15-19	age - year/month imputed	completed	1			all woman sample	8	cuando cubango-rural	rural	cuando cubango			no	15-24	primar	secondary	poor	No	No	No	0	no	yes	no	0.24454881	0.77814722	0.72531915	low	high	high	home	>4	wanted later	no
0008052 02	KE6	8	52	2	8	4483672	10	2014	1378		10	1988	1066	26	25-29	month and year - information complete	completed	9	11	70	all woman sample	8	cabinda-urban	urban	benguela			no	25-34	primar	secondary	rich	yes	yes	yes	3	yes	yes	yes	0.24454881	0.77814722	0.72531915	low	high	high	health	>4	wanted later	yes
8 50 2	ML7	8	50	2	8	864857	9	2018	1425	43358	9	2003	1245	15	15-19	year and age - month imputed	completed	15	12	69	all woman sample	8	uíge-urban	rural	cabinda			no	15-24	noformal	noformal	poor	No	No	No	0	no	no	no	0.24454881	0.77814722	0.72531915	low	high	high	home	3-Jan	wnated then	no
8 25 02	SL7	8	25	2	8	1299710	6	2019	1434	43629	4	1975	904	44	40-44	month and year - information complete	completed	13	15	66	all woman sample	8	uíge-rural	rural	cabinda			no	35-49	noformal	primar	poor	yes	No	No	1	yes	no	no	0.24454881	0.77814722	0.72531915	low	high	high	health	>4	wenatednomor	no
828 4	TD6	8	28	4	8	621578	12	2014	1380		8	1994	1136	20	20-24	age - year/month imputed	completed	3			all woman sample	8	cuando cubango-rural	rural	cuando cubango			no	15-24	primar		middel	yes	No	No	1	yes	yes	yes	0.24454881	0.77814722	0.72531915	low	high	high	health	3-Jan	wnated then	yes
8 97 2	GN7	8	97	2	8	604480	4	2018	1420	43217	3	1973	879	45	45-49	month and year - information complete	completed	27	17	64	all woman sample	8	cabinda-rural	rural	cabinda			no	35-49	noformal	noformal	middel	yes	No	No	1	yes	no	yes	0.24454881	0.77814722	0.72531915	low	high	high	home	3-Jan	wenatednomor	no
8 41 2	LS6	8	41	2	8	695409	11	2014	1379		7	1984	1015	30	30-34	month and year - information complete	completed	20	10	71	all woman sample	8	cuanza norte-rural	urban	cuanza norte			no	25-34	secondary	primar	rich	yes	No	No	1	yes	yes	yes	0.24454881	0.77814722	0.72531915	low	high	high	health	3-Jan	wanted later	yes
83019 2	BU7	8	3019	2	8	2861444	1	2017	1405	42748	6	1983	1002	33	30-34	month and year - information complete	completed	13	8	73	all woman sample	8	huíla-rural	rural	huíla			no	25-34	primar	primar	rich	yes	No	No	1	yes	yes	yes	0.24454881	0.77814722	0.72531915	low	high	high	health	3-Jan	wanted later	no
8 33 2	NG7	8	33	2	8	1601562	12	2018	1428	43439	12	1983	1008	35	35-39	month and year - information complete	completed	5	9	72	all woman sample	8	cabinda-rural	rural	cabinda			no	35-49	secondary	secondary	rich	yes	No	yes	2	yes	yes	yes	0.24454881	0.77814722	0.72531915	low	high	high	health	>4	wanted later	no
8 69 7	ML7	8	69	7	8	864857	9	2018	1425	43360	10	1976	922	41	40-44	month and year - information complete	completed	17	12	69	all woman sample	8	uíge-urban	rural	cabinda			no	35-49	noformal	noformal	poor	yes	No	No	1	yes	no	no	0.24454881	0.77814722	0.72531915	low	high	high	home	no	wenatednomor	no
84170 2	BU7	8	4170	2	8	2861444	1	2017	1405	42754	7	1974	895	42	40-44	month and year - information complete	completed	19	8	73	all woman sample	8	huíla-rural	rural	huíla			no	35-49	noformal	primar	middel	yes	No	No	1	yes	no	yes	0.24454881	0.77814722	0.72531915	low	high	high	health	3-Jan	wenatednomor	no
8 353 3	ET7	8	353	3	8	263005	6	2008	1302	39605	1	1991	1093	17	15-19	month and year - information complete	completed	6	15	66	all woman sample	8	malanje-urban	rural	cuanza norte			no	15-24	noformal	noformal	poor	No	No	No	0	no	no	no	0.24454881	0.77814722	0.72531915	low	high	high	home	no	wenatednomor	no
00080020 02	AO7	8	20	2	8	1382516	1	2016	1393	42398	2	1998	1178	17	15-19	month and year - information complete	completed	29	8	73	all woman sample	8	benguela-urban	urban	benguela			no	15-24	secondary		poor	No	No	No	0	no	yes	no	0.24454881	0.77814722	0.72531915	low	high	high	health	>4	wanted later	yes
8 2 3	ZW7	8	2	3	8	1118858	10	2015	1390	42301	9	1998	1185	17	15-19	month and year - information complete	completed	24	11	70	all woman sample	8	lunda norte-rural	rural	lunda norte			no	15-24	secondary		poor	No	No	No	0	no	yes	no	0.24454881	0.77814722	0.72531915	low	high	high	health	3-Jan	wanted later	yes
00080001 1	UG7	8	1	1	8	1716737	8	2016	1400	42609	1	1983	997	33	30-34	month and year - information complete	completed	27	13	68	all woman sample	8	cabinda-urban	urban	0			no	25-34	primar	primar	rich	yes	No	yes	2	yes	yes	yes	0.24454881	0.77814722	0.72531915	low	high	high	health	>4	wanted later	no
830 3	GH6	8	30	3	8	1585700	10	2014	1378		12	1977	936	36	35-39	month and year - information complete	completed	31	11	70	all woman sample	8	cuanza sul-urban	urban	cuanza sul			no	35-49	secondary	secondary	rich	yes	No	yes	2	yes	yes	yes	0.24454881	0.77814722	0.72531915	low	high	high	health	>4	wenatednomor	yes
9 33 2	NG7	9	33	2	9	977388	9	2018	1425	43347	10	1983	1006	34	30-34	month and year - information complete	completed	4	12	69	all woman sample	9	cabinda-rural	rural	cabinda			no	25-34	secondary	secondary	rich	yes	No	yes	2	yes	yes	yes	0.19189453	0.53650159	0.69386828	low	low	high	home	>4	wenatednomor	no
9186 2	LS6	9	186	2	9	821142	11	2014	1379		10	1996	1162	18	15-19	month and year - information complete	completed	14	10	71	all woman sample	9	cabinda-urban	rural	cabinda			no	15-24	secondary	noformal	poor	yes	No	No	1	yes	yes	no	0.19189453	0.53650159	0.69386828	low	low	high	health	>4	wenatednomor	no
9 85 3	GN7	9	85	3	9	1061866	5	2018	1421	43226	2	2003	1238	15	15-19	month and year - information complete	completed	6	16	65	all woman sample	9	cuanza norte-urban	rural	cuanza norte			no	15-24	noformal		middel	No	No	No	0	no	no	yes	0.19189453	0.53650159	0.69386828	low	low	high	health	>4	wnated then	yes
9 47 2	ML7	9	47	2	9	1090777	9	2018	1425	43367	12	1974	900	43	40-44	month and year - information complete	completed	24	12	69	all woman sample	9	uíge-urban	rural	cabinda			no	35-49	noformal	noformal	middel	yes	No	No	1	yes	no	yes	0.19189453	0.53650159	0.69386828	low	low	high	health	3-Jan	wenatednomor	no
9 228 1	LB7	9	228	1	9	370191	1	2020	1441	43845	9	1984	1017	35	35-39	year and age - month imputed	completed	15	9	72	all woman sample	9	cuando cubango-rural	rural	luanda			no	35-49	primar	secondary	poor	No	No	No	0	no	yes	no	0.19189453	0.53650159	0.69386828	low	low	high	health	>4	wenatednomor	yes
0009093 02	KE6	9	93	2	9	3471726	10	2014	1378		10	1990	1090	24	20-24	month and year - information complete	completed	17	11	70	all woman sample	9	cabinda-urban	urban	benguela			no	15-24	secondary		rich	yes	yes	yes	3	yes	yes	yes	0.19189453	0.53650159	0.69386828	low	low	high	health	3-Jan	wenatednomor	no
9 7 2	ZW7	9	7	2	9	257702	7	2015	1387	42210	1	1984	1009	31	30-34	month and year - information complete	completed	25	14	67	all woman sample	9	zaire-urban	urban	zaire			yes	25-34	secondary	secondary	rich	yes	yes	yes	3	yes	yes	yes	0.19189453	0.53650159	0.69386828	low	low	high	health	>4	wanted later	yes
9 281 2	MW7	9	281	2	9	878802	11	2015	1391	42327	3	1989	1071	26	25-29	month and year - information complete	completed	19	10	71	all woman sample	9	47	rural	uíge			no	25-34	primar	primar	rich	No	No	No	0	no	yes	yes	0.19189453	0.53650159	0.69386828	low	low	high	health	>4	wanted later	no
9 13 02	RW7	9	13	2	9	876696	11	2019	1439	43788	2	1985	1022	34	30-34	month and year - information complete	completed	19	10	71	all woman sample	9	huambo-rural	rural	zaire			no	25-34	primar	primar	poor	yes	yes	yes	3	yes	yes	no	0.19189453	0.53650159	0.69386828	low	low	high	health	3-Jan	wenatednomor	yes
9 190 10	SL7	9	190	10	9	736144	6	2019	1434	43628	4	1978	940	41	40-44	month and year - information complete	completed	12	15	66	all woman sample	9	lunda norte-rural	rural	uíge			no	35-49	noformal		middel	No	No	No	0	no	no	yes	0.19189453	0.53650159	0.69386828	low	low	high	health	no	wenatednomor	yes
9 4 2	ZM7	9	4	2	9	387627	11	2018	1427	43417	10	1999	1198	19	15-19	month and year - information complete	completed	13	10	71	all woman sample	9	zaire-rural	rural	zaire			yes	15-24	primar	secondary	middel	No	No	No	0	no	yes	yes	0.19189453	0.53650159	0.69386828	low	low	high	health	3-Jan	wanted later	yes
9 93 2	BJ7	9	93	2	9	1155021	12	2017	1416	43095	1	1980	961	37	35-39	month and year - information complete	completed	26	9	72	all woman sample	9	cabinda-rural	rural	cabinda			no	35-49	noformal	noformal	poor	yes	No	yes	2	yes	no	no	0.19189453	0.53650159	0.69386828	low	low	high	health	>4	wanted later	no
9 1 7	SN7	9	1	7	9	4600557	5	2019	1433	43588	2	1987	1046	32	30-34	year and age - month imputed	completed	3	16	65	all woman sample	9	cabinda-urban	urban	cabinda			no	25-34	noformal	noformal	middel	yes	No	yes	2	yes	no	yes	0.19189453	0.53650159	0.69386828	low	low	high	health	>4	wanted later	yes
9 48 02	SL7	9	48	2	9	736144	6	2019	1434	43629	3	1974	891	45	45-49	month and year - information complete	completed	13	15	66	all woman sample	9	lunda norte-rural	rural	uíge			no	35-49	primar	noformal	middel	yes	No	No	1	yes	yes	yes	0.19189453	0.53650159	0.69386828	low	low	high	health	>4	wenatednomor	yes
9 60 1	MW7	9	60	1	9	878802	11	2015	1391	42328	11	1985	1031	30	30-34	month and year - information complete	completed	20	10	71	all woman sample	9	47	rural	uíge			no	25-34	primar		poor	yes	No	No	1	yes	yes	no	0.19189453	0.53650159	0.69386828	low	low	high	health	3-Jan	wenatednomor	no
9 105 02	SL7	9	105	2	9	736144	6	2019	1434	43629	3	1996	1155	23	20-24	month and year - information complete	completed	13	15	66	all woman sample	9	lunda norte-rural	rural	uíge			no	15-24	noformal	secondary	poor	No	No	No	0	no	no	no	0.19189453	0.53650159	0.69386828	low	low	high	health	no	wanted later	yes
00090016 02	AO7	9	16	2	9	933796	1	2016	1393	42381	1	1980	961	36	35-39	month and year - information complete	completed	12	8	73	all woman sample	9	cuanza sul-rural	rural	cuanza sul			no	35-49	primar	primar	poor	yes	No	yes	2	yes	yes	no	0.19189453	0.53650159	0.69386828	low	low	high	home	>4	wenatednomor	no
9 162 03	SL7	9	162	3	9	736144	6	2019	1434	43629	6	1979	954	40	40-44	month and year - information complete	completed	13	15	66	all woman sample	9	lunda norte-rural	rural	uíge			no	35-49	noformal	noformal	middel	No	No	No	0	no	no	yes	0.19189453	0.53650159	0.69386828	low	low	high	health	>4	wnated then	yes
9 227 2	MW7	9	227	2	9	878802	11	2015	1391	42333	1	1987	1045	28	25-29	year and age - month imputed	completed	25	10	71	all woman sample	9	47	rural	uíge			no	25-34	primar	primar	poor	No	No	No	0	no	yes	no	0.19189453	0.53650159	0.69386828	low	low	high	health	3-Jan	wenatednomor	no
9 60 1	ML7	9	60	1	9	1090777	9	2018	1425	43367	2	1998	1178	20	20-24	month and year - information complete	completed	24	12	69	all woman sample	9	uíge-urban	rural	cabinda			no	15-24	primar	primar	middel	yes	No	No	1	yes	yes	yes	0.19189453	0.53650159	0.69386828	low	low	high	health	>4	wnated then	no
923 1	GH6	9	23	1	9	552404	10	2014	1378		6	1988	1062	26	25-29	month and year - information complete	completed	4	11	70	all woman sample	9	zaire-urban	urban	zaire			no	25-34	secondary	secondary	rich	yes	yes	yes	3	yes	yes	yes	0.19189453	0.53650159	0.69386828	low	low	high	health	>4	wanted later	yes
97653 2	BU7	9	7653	2	9	1971269	12	2016	1404	42717	3	1982	987	34	30-34	month and year - information complete	completed	13	9	72	all woman sample	9	lunda sul-urban	urban	lunda sul			no	25-34	primar	primar	rich	No	No	No	0	no	yes	yes	0.19189453	0.53650159	0.69386828	low	low	high	health	3-Jan	wenatednomor	no
9 6 2	MW7	9	6	2	9	878802	11	2015	1391	42328	1	1970	841	45	45-49	month and year - information complete	completed	20	10	71	all woman sample	9	47	rural	uíge			no	35-49	noformal	primar	poor	No	No	No	0	no	no	no	0.19189453	0.53650159	0.69386828	low	low	high	health	>4	wnated then	no
9 24 3	ZM7	9	24	3	9	387627	11	2018	1427	43420	5	1995	1145	23	20-24	month and year - information complete	completed	16	10	71	all woman sample	9	zaire-rural	rural	zaire			no	15-24	secondary		middel	yes	yes	No	2	yes	yes	yes	0.19189453	0.53650159	0.69386828	low	low	high	health	>4	wnated then	yes
9 16 2	MW7	9	16	2	9	878802	11	2015	1391	42327	1	1990	1081	25	25-29	month and year - information complete	completed	19	10	71	all woman sample	9	47	rural	uíge			no	25-34	secondary	secondary	middel	yes	No	No	1	yes	yes	yes	0.19189453	0.53650159	0.69386828	low	low	high	health	3-Jan	wenatednomor	yes
00090011 2	UG7	9	11	2	9	566694	9	2016	1401	42614	3	1988	1059	28	25-29	month and year - information complete	completed	1	12	69	all woman sample	9	cabinda-urban	urban	0			no	25-34	secondary	secondary	rich	yes	yes	yes	3	yes	yes	yes	0.19189453	0.53650159	0.69386828	low	low	high	health	>4	wnated then	no
9 1 1	GH6	9	1	1	9	552404	10	2014	1378		4	1970	844	44	40-44	month and year - information complete	completed	4	11	70	all woman sample	9	zaire-urban	urban	zaire			no	35-49	noformal	secondary	middel	yes	No	yes	2	yes	no	yes	0.19189453	0.53650159	0.69386828	low	low	high	home	no	wenatednomor	no
9 93 19	BJ7	9	93	19	9	1155021	12	2017	1416	43095	1	1996	1153	21	20-24	month and year - information complete	completed	26	9	72	all woman sample	9	cabinda-rural	rural	cabinda			no	15-24	noformal	noformal	poor	yes	No	No	1	yes	no	no	0.19189453	0.53650159	0.69386828	low	low	high	health	>4	wanted later	no
92543 2	BU7	9	2543	2	9	1971269	12	2016	1404	42718	3	1997	1167	19	15-19	month and year - information complete	completed	14	9	72	all woman sample	9	lunda sul-urban	urban	lunda sul			no	15-24	secondary	primar	rich	No	No	No	0	no	yes	yes	0.19189453	0.53650159	0.69386828	low	low	high	health	3-Jan	wenatednomor	no
9 11 2	ZW7	9	11	2	9	257702	7	2015	1387	42210	3	1994	1131	21	20-24	month and year - information complete	completed	25	14	67	all woman sample	9	zaire-urban	urban	zaire			no	15-24	secondary	secondary	rich	yes	yes	No	2	yes	yes	yes	0.19189453	0.53650159	0.69386828	low	low	high	health	>4	wanted later	yes
9 46 03	SL7	9	46	3	9	736144	6	2019	1434	43629	5	1985	1025	34	30-34	month and year - information complete	completed	13	15	66	all woman sample	9	lunda norte-rural	rural	uíge			no	25-34	noformal	secondary	poor	yes	No	No	1	yes	no	no	0.19189453	0.53650159	0.69386828	low	low	high	health	>4	wnated then	yes
9 89 17	BJ7	9	89	17	9	1155021	12	2017	1416	43095	1	1989	1069	28	25-29	month and year - information complete	completed	26	9	72	all woman sample	9	cabinda-rural	rural	cabinda			no	25-34	noformal	noformal	rich	No	No	No	0	no	no	yes	0.19189453	0.53650159	0.69386828	low	low	high	health	>4	wnated then	yes
912 2	TD6	9	12	2	9	65054	1	2015	1381		6	1988	1062	26	25-29	month and year - information complete	completed	11			all woman sample	9	48	rural	20			no	25-34	noformal	noformal	rich	No	No	No	0	no	no	yes	0.19189453	0.53650159	0.69386828	low	low	high	home	no	wanted later	no
9 48 8	BJ7	9	48	8	9	1155021	12	2017	1416	43094	1	1991	1093	26	25-29	month and year - information complete	completed	25	9	72	all woman sample	9	cabinda-rural	rural	cabinda			no	25-34	noformal	noformal	poor	yes	No	No	1	yes	no	no	0.19189453	0.53650159	0.69386828	low	low	high	health	>4	wanted later	no
9 61 1	LB7	9	61	1	9	370191	1	2020	1441	43845	6	1980	966	39	35-39	month and year - information complete	completed	15	9	72	all woman sample	9	cuando cubango-rural	rural	luanda			yes	35-49	noformal	noformal	poor	No	No	No	0	no	no	no	0.19189453	0.53650159	0.69386828	low	low	high	health	>4	wenatednomor	no
00090013 03	AO7	9	13	3	9	933796	1	2016	1393	42382	6	1998	1182	17	15-19	month and year - information complete	completed	13	8	73	all woman sample	9	cuanza sul-rural	rural	cuanza sul			no	15-24	primar		poor	No	No	No	0	no	yes	no	0.19189453	0.53650159	0.69386828	low	low	high	home	3-Jan	wanted later	no
9 13 2	GM7	9	13	2	9	180419	12	2019	1440	43821	1	1990	1081	29	25-29	month and year - information complete	completed	22	9	72	all woman sample	9	cabinda-urban	urban	cabinda			no	25-34	secondary	primar	middel	yes	No	yes	2	yes	yes	yes	0.19189453	0.53650159	0.69386828	low	low	high	home	>4	wenatednomor	yes
9 13 2	ZM7	9	13	2	9	387627	11	2018	1427	43418	8	1981	980	37	35-39	month and year - information complete	completed	14	10	71	all woman sample	9	zaire-rural	rural	zaire			no	35-49	primar	secondary	middel	No	No	No	0	no	yes	yes	0.19189453	0.53650159	0.69386828	low	low	high	health	3-Jan	wenatednomor	no
9 17 2	ZM7	9	17	2	9	387627	11	2018	1427	43417	2	1997	1166	21	20-24	month and year - information complete	completed	13	10	71	all woman sample	9	zaire-rural	rural	zaire			no	15-24	primar	secondary	poor	No	No	No	0	no	yes	no	0.19189453	0.53650159	0.69386828	low	low	high	health	>4	wanted later	no
9268 2	LS6	9	268	2	9	821142	11	2014	1379		4	1982	988	32	30-34	month and year - information complete	completed	13	10	71	all woman sample	9	cabinda-urban	rural	cabinda			no	25-34	secondary	primar	middel	No	No	No	0	no	yes	yes	0.19189453	0.53650159	0.69386828	low	low	high	home	>4	wenatednomor	no
9 35 2	NG7	9	35	2	9	977388	9	2018	1425	43347	9	1991	1101	27	25-29	month and year - information complete	completed	4	12	69	all woman sample	9	cabinda-rural	rural	cabinda			yes	25-34	secondary	secondary	rich	yes	yes	yes	3	yes	yes	yes	0.19189453	0.53650159	0.69386828	low	low	high	home	>4	wenatednomor	yes
00090010 2	UG7	9	10	2	9	566694	9	2016	1401	42614	3	1984	1011	32	30-34	month and year - information complete	completed	1	12	69	all woman sample	9	cabinda-urban	urban	0			no	25-34	secondary	secondary	rich	yes	yes	yes	3	yes	yes	yes	0.19189453	0.53650159	0.69386828	low	low	high	health	>4	wanted later	yes
9219 2	LS6	9	219	2	9	821142	11	2014	1379		10	1993	1126	21	20-24	month and year - information complete	completed	13	10	71	all woman sample	9	cabinda-urban	rural	cabinda			no	15-24	secondary		middel	yes	No	No	1	yes	yes	yes	0.19189453	0.53650159	0.69386828	low	low	high	home	>4	wanted later	yes
9 89 26	BJ7	9	89	26	9	1155021	12	2017	1416	43095	1	1992	1105	25	25-29	month and year - information complete	completed	26	9	72	all woman sample	9	cabinda-rural	rural	cabinda			no	25-34	noformal	noformal	rich	No	No	No	0	no	no	yes	0.19189453	0.53650159	0.69386828	low	low	high	health	>4	wnated then	yes
9 24 1	ML7	9	24	1	9	1090777	9	2018	1425	43369	6	1976	918	42	40-44	year and age - month imputed	completed	26	12	69	all woman sample	9	uíge-urban	rural	cabinda			no	35-49	noformal	secondary	rich	No	No	No	0	no	no	yes	0.19189453	0.53650159	0.69386828	low	low	high	health	>4	wenatednomor	no
9336 3	LS6	9	336	3	9	821142	11	2014	1379		6	1996	1158	18	15-19	month and year - information complete	completed	14	10	71	all woman sample	9	cabinda-urban	rural	cabinda			no	15-24	primar		poor	yes	No	No	1	yes	yes	no	0.19189453	0.53650159	0.69386828	low	low	high	health	>4	wenatednomor	yes
9 147 02	SL7	9	147	2	9	736144	6	2019	1434	43629	3	1982	987	37	35-39	month and year - information complete	completed	13	15	66	all woman sample	9	lunda norte-rural	rural	uíge			no	35-49	noformal	noformal	poor	No	No	No	0	no	no	no	0.19189453	0.53650159	0.69386828	low	low	high	health	>4	wanted later	yes
9 4 1	ZW7	9	4	1	9	257702	7	2015	1387	42210	3	1979	951	36	35-39	month and year - information complete	completed	25	14	67	all woman sample	9	zaire-urban	urban	zaire			no	35-49	secondary		rich	yes	yes	yes	3	yes	yes	yes	0.19189453	0.53650159	0.69386828	low	low	high	health	>4	wenatednomor	yes
9 14 4	BJ7	9	14	4	9	1155021	12	2017	1416	43093	1	1982	985	35	35-39	month and year - information complete	completed	24	9	72	all woman sample	9	cabinda-rural	rural	cabinda			yes	35-49	noformal	noformal	rich	No	No	yes	1	yes	no	yes	0.19189453	0.53650159	0.69386828	low	low	high	health	>4	wanted later	no
00090006 2	UG7	9	6	2	9	566694	9	2016	1401	42615	3	1984	1011	32	30-34	year and age - month imputed	completed	2	12	69	all woman sample	9	cabinda-urban	urban	0			no	25-34	secondary	secondary	rich	yes	No	yes	2	yes	yes	yes	0.19189453	0.53650159	0.69386828	low	low	high	health	>4	wenatednomor	yes
0009052 02	KE6	9	52	2	9	3471726	9	2014	1377		2	1984	1010	30	30-34	month and year - information complete	completed	28	12	69	all woman sample	9	cabinda-urban	urban	benguela			yes	25-34	noformal	secondary	rich	yes	No	yes	2	yes	no	yes	0.19189453	0.53650159	0.69386828	low	low	high	health	>4	wanted later	yes
9 22 1	ZW7	9	22	1	9	257702	7	2015	1387	42211	3	1977	927	38	35-39	month and year - information complete	completed	26	14	67	all woman sample	9	zaire-urban	urban	zaire			no	35-49	secondary	secondary	rich	yes	yes	yes	3	yes	yes	yes	0.19189453	0.53650159	0.69386828	low	low	high	health	>4	wenatednomor	yes
9 59 7	GN7	9	59	7	9	1061866	5	2018	1421	43227	2	1990	1082	28	25-29	month and year - information complete	completed	7	16	65	all woman sample	9	cuanza norte-urban	rural	cuanza norte			no	25-34	noformal	noformal	rich	No	No	No	0	no	no	yes	0.19189453	0.53650159	0.69386828	low	low	high	home	3-Jan	wanted later	yes
9 73 2	MW7	9	73	2	9	878802	11	2015	1391	42326	6	1984	1014	31	30-34	month and year - information complete	completed	18	10	71	all woman sample	9	47	rural	uíge			yes	25-34	primar	secondary	middel	yes	No	No	1	yes	yes	yes	0.19189453	0.53650159	0.69386828	low	low	high	health	>4	wenatednomor	yes
913 2	TD6	9	13	2	9	65054	1	2015	1381		7	1989	1075	25	25-29	month and year - information complete	completed	12			all woman sample	9	48	rural	20			no	25-34	noformal	noformal	rich	No	No	No	0	no	no	yes	0.19189453	0.53650159	0.69386828	low	low	high	home	no	wanted later	no
9 100 2	ZA7	9	100	2	9	1248249	6	2016	1398	42551	6	1981	978	35	35-39	month and year - information complete	completed	30	15	66	all woman sample	9	zaire-urban	urban	zaire			yes	35-49	secondary	secondary	rich	yes	yes	yes	3	yes	yes	yes	0.19189453	0.53650159	0.69386828	low	low	high	health	>4	wenatednomor	yes
9 11 9	SN7	9	11	9	9	4600557	5	2019	1433	43588	9	1993	1125	25	25-29	month and year - information complete	completed	3	16	65	all woman sample	9	cabinda-urban	urban	cabinda			no	25-34	noformal	noformal	rich	yes	No	yes	2	yes	no	yes	0.19189453	0.53650159	0.69386828	low	low	high	health	>4	wanted later	no
9 21 5	SN7	9	21	5	9	4600557	5	2019	1433	43589	3	1989	1071	30	30-34	year and age - month imputed	completed	4	16	65	all woman sample	9	cabinda-urban	urban	cabinda			no	25-34	noformal		rich	yes	No	yes	2	yes	no	yes	0.19189453	0.53650159	0.69386828	low	low	high	health	3-Jan	wnated then	yes
9 12 8	SN7	9	12	8	9	4600557	5	2019	1433	43586	4	1989	1072	30	30-34	month and year - information complete	completed	1	16	65	all woman sample	9	cabinda-urban	urban	cabinda			no	25-34	secondary	secondary	rich	yes	yes	yes	3	yes	yes	yes	0.19189453	0.53650159	0.69386828	low	low	high	health	3-Jan	wanted later	yes
98166 2	BU7	9	8166	2	9	1971269	12	2016	1404	42718	7	1979	955	37	35-39	month and year - information complete	completed	14	9	72	all woman sample	9	lunda sul-urban	urban	lunda sul			no	35-49	noformal	noformal	middel	No	No	No	0	no	no	yes	0.19189453	0.53650159	0.69386828	low	low	high	health	3-Jan	wenatednomor	no
96034 6	BU7	9	6034	6	9	1971269	12	2016	1404	42718	2	1995	1142	21	20-24	month and year - information complete	completed	14	9	72	all woman sample	9	lunda sul-urban	urban	lunda sul			no	15-24	primar		rich	No	No	No	0	no	yes	yes	0.19189453	0.53650159	0.69386828	low	low	high	health	3-Jan	wenatednomor	no
00090029 2	UG7	9	29	2	9	566694	8	2016	1400	42613	10	1992	1114	23	20-24	month and year - information complete	completed	31	13	68	all woman sample	9	cabinda-urban	urban	0			no	15-24	secondary	primar	rich	yes	No	yes	2	yes	yes	yes	0.19189453	0.53650159	0.69386828	low	low	high	health	>4	wanted later	no
926 1	GH6	9	26	1	9	552404	10	2014	1378		3	1982	987	32	30-34	month and year - information complete	completed	4	11	70	all woman sample	9	zaire-urban	urban	zaire			no	25-34	secondary	secondary	rich	yes	No	yes	2	yes	yes	yes	0.19189453	0.53650159	0.69386828	low	low	high	health	>4	wenatednomor	no
9 11 12	SN7	9	11	12	9	4600557	5	2019	1433	43588	1	1997	1165	22	20-24	month and year - information complete	completed	3	16	65	all woman sample	9	cabinda-urban	urban	cabinda			no	15-24	noformal	noformal	rich	yes	No	yes	2	yes	no	yes	0.19189453	0.53650159	0.69386828	low	low	high	health	3-Jan	wanted later	yes
00090009 01	AO7	9	9	1	9	933796	1	2016	1393	42381	1	1972	865	44	40-44	month and year - information complete	completed	12	8	73	all woman sample	9	cuanza sul-rural	rural	cuanza sul			no	35-49	noformal	primar	poor	yes	No	No	1	yes	no	no	0.19189453	0.53650159	0.69386828	low	low	high	health	3-Jan	wnated then	no
95873 3	BU7	9	5873	3	9	1971269	12	2016	1404	42717	4	1998	1180	18	15-19	month and year - information complete	completed	13	9	72	all woman sample	9	lunda sul-urban	urban	lunda sul			no	15-24	primar		middel	No	No	No	0	no	yes	yes	0.19189453	0.53650159	0.69386828	low	low	high	health	3-Jan	wnated then	no
9 9 2	ZW7	9	9	2	9	257702	7	2015	1387	42211	5	1981	977	34	30-34	month and year - information complete	completed	26	14	67	all woman sample	9	zaire-urban	urban	zaire			no	25-34	secondary	secondary	rich	yes	yes	yes	3	yes	yes	yes	0.19189453	0.53650159	0.69386828	low	low	high	health	>4	wanted later	yes
9 20 2	ZM7	9	20	2	9	387627	11	2018	1427	43420	10	1993	1126	25	25-29	month and year - information complete	completed	16	10	71	all woman sample	9	zaire-rural	rural	zaire			no	25-34	secondary	secondary	rich	yes	yes	yes	3	yes	yes	yes	0.19189453	0.53650159	0.69386828	low	low	high	health	3-Jan	wanted later	yes
9 223 1	LB7	9	223	1	9	370191	1	2020	1441	43846	3	1981	975	38	35-39	month and year - information complete	completed	16	9	72	all woman sample	9	cuando cubango-rural	rural	luanda			no	35-49	noformal	secondary	poor	No	No	No	0	no	no	no	0.19189453	0.53650159	0.69386828	low	low	high	health	>4	wnated then	yes
9 26 7	ZM7	9	26	7	9	387627	11	2018	1427	43417	1	1998	1177	20	20-24	month and year - information complete	completed	13	10	71	all woman sample	9	zaire-rural	rural	zaire			no	15-24	secondary	secondary	poor	No	No	No	0	no	yes	no	0.19189453	0.53650159	0.69386828	low	low	high	health	>4	wanted later	no
917 2	GH6	9	17	2	9	552404	10	2014	1378		2	1986	1034	28	25-29	month and year - information complete	completed	5	11	70	all woman sample	9	zaire-urban	urban	zaire			no	25-34	secondary	secondary	rich	yes	yes	yes	3	yes	yes	yes	0.19189453	0.53650159	0.69386828	low	low	high	home	>4	wanted later	yes
0009084 02	KE6	9	84	2	9	3471726	9	2014	1377		10	1991	1102	22	20-24	month and year - information complete	completed	9	12	69	all woman sample	9	cabinda-urban	urban	benguela			no	15-24	primar		rich	yes	yes	yes	3	yes	yes	yes	0.19189453	0.53650159	0.69386828	low	low	high	health	>4	wenatednomor	no
95639 2	BU7	9	5639	2	9	1971269	12	2016	1404	42717	11	1998	1187	18	15-19	month and year - information complete	completed	13	9	72	all woman sample	9	lunda sul-urban	urban	lunda sul			no	15-24	secondary		rich	No	No	No	0	no	yes	yes	0.19189453	0.53650159	0.69386828	low	low	high	health	3-Jan	wanted later	yes
9 202 2	LB7	9	202	2	9	370191	1	2020	1441	43846	4	1998	1180	21	20-24	month and year - information complete	completed	16	9	72	all woman sample	9	cuando cubango-rural	rural	luanda			no	15-24	secondary		poor	No	No	No	0	no	yes	no	0.19189453	0.53650159	0.69386828	low	low	high	health	>4	wanted later	no
9 26 2	ZM7	9	26	2	9	387627	11	2018	1427	43417	6	1980	966	38	35-39	month and year - information complete	completed	13	10	71	all woman sample	9	zaire-rural	rural	zaire			no	35-49	primar	secondary	poor	yes	yes	No	2	yes	yes	no	0.19189453	0.53650159	0.69386828	low	low	high	health	>4	wenatednomor	yes
9 208 03	SL7	9	208	3	9	736144	6	2019	1434	43629	3	1988	1059	31	30-34	month and year - information complete	completed	13	15	66	all woman sample	9	lunda norte-rural	rural	uíge			no	25-34	noformal	secondary	rich	No	No	No	0	no	no	yes	0.19189453	0.53650159	0.69386828	low	low	high	health	no	wanted later	yes
9 22 7	SN7	9	22	7	9	4600557	5	2019	1433	43588	9	1977	933	41	40-44	year and age - month imputed	completed	3	16	65	all woman sample	9	cabinda-urban	urban	cabinda			no	35-49	noformal		rich	yes	No	yes	2	yes	no	yes	0.19189453	0.53650159	0.69386828	low	low	high	health	no	wnated then	yes
9 81 2	NG7	9	81	2	9	977388	9	2018	1425	43346	7	1983	1003	35	35-39	month and year - information complete	completed	3	12	69	all woman sample	9	cabinda-rural	rural	cabinda			no	35-49	primar	secondary	rich	No	No	yes	1	yes	yes	yes	0.19189453	0.53650159	0.69386828	low	low	high	health	no	wenatednomor	no
9 11 04	RW7	9	11	4	9	876696	11	2019	1439	43790	2	2002	1226	17	15-19	month and year - information complete	completed	21	10	71	all woman sample	9	huambo-rural	rural	zaire			no	15-24	primar		middel	yes	No	yes	2	yes	yes	yes	0.19189453	0.53650159	0.69386828	low	low	high	health	3-Jan	wenatednomor	no
0009006 02	KE6	9	6	2	9	3471726	9	2014	1377		8	1995	1148	19	15-19	month and year - information complete	completed	28	12	69	all woman sample	9	cabinda-urban	urban	benguela			no	15-24	secondary	secondary	rich	yes	No	yes	2	yes	yes	yes	0.19189453	0.53650159	0.69386828	low	low	high	health	>4	wanted later	yes
9328 3	LS6	9	328	3	9	821142	11	2014	1379		6	1991	1098	23	20-24	month and year - information complete	completed	13	10	71	all woman sample	9	cabinda-urban	rural	cabinda			no	15-24	secondary	secondary	rich	yes	yes	yes	3	yes	yes	yes	0.19189453	0.53650159	0.69386828	low	low	high	home	3-Jan	wenatednomor	yes
9 186 2	MW7	9	186	2	9	878802	11	2015	1391	42328	10	1987	1054	28	25-29	month and year - information complete	completed	20	10	71	all woman sample	9	47	rural	uíge			no	25-34	secondary	primar	poor	No	No	No	0	no	yes	no	0.19189453	0.53650159	0.69386828	low	low	high	health	3-Jan	wenatednomor	no
9 82 4	BJ7	9	82	4	9	1155021	12	2017	1416	43095	1	2000	1201	17	15-19	month and year - information complete	completed	26	9	72	all woman sample	9	cabinda-rural	rural	cabinda			no	15-24	secondary	secondary	middel	No	yes	No	1	yes	yes	yes	0.19189453	0.53650159	0.69386828	low	low	high	health	3-Jan	wanted later	yes
9336 2	LS6	9	336	2	9	821142	11	2014	1379		9	1993	1125	21	20-24	month and year - information complete	completed	14	10	71	all woman sample	9	cabinda-urban	rural	cabinda			no	15-24	secondary		poor	No	No	No	0	no	yes	no	0.19189453	0.53650159	0.69386828	low	low	high	health	no	wenatednomor	yes
9 18 2	NG7	9	18	2	9	977388	9	2018	1425	43347	3	1997	1167	21	20-24	month and year - information complete	completed	4	12	69	all woman sample	9	cabinda-rural	rural	cabinda			no	15-24	secondary	secondary	rich	yes	No	yes	2	yes	yes	yes	0.19189453	0.53650159	0.69386828	low	low	high	home	3-Jan	wanted later	no
9 88 5	GM7	9	88	5	9	180419	1	2020	1441	43834	11	1988	1067	31	30-34	month and year - information complete	completed	4	8	73	all woman sample	9	cabinda-urban	urban	cabinda			no	25-34	secondary	noformal	rich	yes	No	yes	2	yes	yes	yes	0.19189453	0.53650159	0.69386828	low	low	high	health	3-Jan	wanted later	no
9 12 04	RW7	9	12	4	9	876696	11	2019	1439	43790	1	1993	1117	26	25-29	month and year - information complete	completed	21	10	71	all woman sample	9	huambo-rural	rural	zaire			no	25-34	primar		middel	yes	No	No	1	yes	yes	yes	0.19189453	0.53650159	0.69386828	low	low	high	health	>4	wnated then	no
9 15 1	ZW7	9	15	1	9	257702	7	2015	1387	42212	4	1983	1000	32	30-34	month and year - information complete	completed	27	14	67	all woman sample	9	zaire-urban	urban	zaire			yes	25-34	secondary		rich	No	yes	yes	2	yes	yes	yes	0.19189453	0.53650159	0.69386828	low	low	high	health	3-Jan	wenatednomor	no
95159 2	BU7	9	5159	2	9	1971269	12	2016	1404	42718	2	1984	1010	32	30-34	month and year - information complete	completed	14	9	72	all woman sample	9	lunda sul-urban	urban	lunda sul			no	25-34	primar		rich	No	No	No	0	no	yes	yes	0.19189453	0.53650159	0.69386828	low	low	high	health	3-Jan	wenatednomor	no
9 14 2	GN7	9	14	2	9	1061866	5	2018	1421	43226	1	1995	1141	23	20-24	month and year - information complete	completed	6	16	65	all woman sample	9	cuanza norte-urban	rural	cuanza norte			no	15-24	noformal	noformal	middel	No	No	No	0	no	no	yes	0.19189453	0.53650159	0.69386828	low	low	high	health	no	wanted later	yes
910 2	GH6	9	10	2	9	552404	10	2014	1378		3	1980	963	34	30-34	month and year - information complete	completed	5	11	70	all woman sample	9	zaire-urban	urban	zaire			no	25-34	secondary	secondary	rich	yes	No	yes	2	yes	yes	yes	0.19189453	0.53650159	0.69386828	low	low	high	health	>4	wanted later	yes
9 135 4	MW7	9	135	4	9	878802	11	2015	1391	42327	9	1998	1185	17	15-19	year and age - month imputed	completed	19	10	71	all woman sample	9	47	rural	uíge			no	15-24	primar	secondary	poor	No	No	No	0	no	yes	no	0.19189453	0.53650159	0.69386828	low	low	high	health	3-Jan	wenatednomor	no
9 2 2	GH6	9	2	2	9	552404	10	2014	1378		6	1989	1074	25	25-29	month and year - information complete	completed	5	11	70	all woman sample	9	zaire-urban	urban	zaire			no	25-34	secondary	secondary	rich	yes	No	yes	2	yes	yes	yes	0.19189453	0.53650159	0.69386828	low	low	high	health	>4	wanted later	yes
9 84 2	NG7	9	84	2	9	977388	9	2018	1425	43346	8	1993	1124	25	25-29	month and year - information complete	completed	3	12	69	all woman sample	9	cabinda-rural	rural	cabinda			yes	25-34	noformal	secondary	rich	No	No	yes	1	yes	no	yes	0.19189453	0.53650159	0.69386828	low	low	high	home	>4	wanted later	no
00090007 2	UG7	9	7	2	9	566694	8	2016	1400	42613	9	1975	909	40	40-44	month and year - information complete	completed	31	13	68	all woman sample	9	cabinda-urban	urban	0			no	35-49	secondary	primar	rich	yes	No	No	1	yes	yes	yes	0.19189453	0.53650159	0.69386828	low	low	high	health	>4	wenatednomor	no
9 4 2	NG7	9	4	2	9	977388	9	2018	1425	43346	6	1980	966	38	35-39	month and year - information complete	completed	3	12	69	all woman sample	9	cabinda-rural	rural	cabinda			no	35-49	noformal	secondary	rich	No	No	yes	1	yes	no	yes	0.19189453	0.53650159	0.69386828	low	low	high	health	>4	wenatednomor	no
9 137 2	MW7	9	137	2	9	878802	11	2015	1391	42326	11	1993	1127	22	20-24	month and year - information complete	completed	18	10	71	all woman sample	9	47	rural	uíge			no	15-24	primar	primar	poor	No	No	No	0	no	yes	no	0.19189453	0.53650159	0.69386828	low	low	high	health	>4	wanted later	yes
9 9 01	RW7	9	9	1	9	876696	11	2019	1439	43789	3	1994	1131	25	25-29	month and year - information complete	completed	20	10	71	all woman sample	9	huambo-rural	rural	zaire			no	25-34	primar	primar	rich	yes	yes	yes	3	yes	yes	yes	0.19189453	0.53650159	0.69386828	low	low	high	health	3-Jan	wanted later	no
9 64 2	MW7	9	64	2	9	878802	11	2015	1391	42327	12	1987	1056	27	25-29	month and year - information complete	completed	19	10	71	all woman sample	9	47	rural	uíge			no	25-34	primar	primar	poor	yes	No	No	1	yes	yes	no	0.19189453	0.53650159	0.69386828	low	low	high	health	>4	wenatednomor	yes
9 89 21	BJ7	9	89	21	9	1155021	12	2017	1416	43095	1	1991	1093	26	25-29	month and year - information complete	completed	26	9	72	all woman sample	9	cabinda-rural	rural	cabinda			yes	25-34	noformal	noformal	rich	yes	No	yes	2	yes	no	yes	0.19189453	0.53650159	0.69386828	low	low	high	home	>4	wnated then	yes
9 20 02	RW7	9	20	2	9	876696	11	2019	1439	43790	2	1996	1154	23	20-24	month and year - information complete	completed	21	10	71	all woman sample	9	huambo-rural	rural	zaire			yes	15-24	secondary	primar	poor	yes	No	No	1	yes	yes	no	0.19189453	0.53650159	0.69386828	low	low	high	health	>4	wanted later	no
9 1 3	ML7	9	1	3	9	1090777	9	2018	1425	43368	9	2003	1245	15	15-19	month and year - information complete	completed	25	12	69	all woman sample	9	uíge-urban	rural	cabinda			no	15-24	noformal		rich	yes	No	yes	2	yes	no	yes	0.19189453	0.53650159	0.69386828	low	low	high	health	>4	wnated then	no
9 2 2	TD6	9	2	2	9	65054	1	2015	1381		6	1974	894	40	40-44	age - year/month imputed	completed	12			all woman sample	9	48	rural	20			no	35-49	noformal	noformal	rich	No	No	No	0	no	no	yes	0.19189453	0.53650159	0.69386828	low	low	high	home	no	wenatednomor	no
9 70 13	BJ7	9	70	13	9	1155021	12	2017	1416	43094	1	1996	1153	21	20-24	month and year - information complete	completed	25	9	72	all woman sample	9	cabinda-rural	rural	cabinda			no	15-24	secondary	secondary	poor	No	No	No	0	no	yes	no	0.19189453	0.53650159	0.69386828	low	low	high	health	>4	wnated then	no
98304 2	BU7	9	8304	2	9	1971269	12	2016	1404	42719	7	1977	931	39	35-39	month and year - information complete	completed	15	9	72	all woman sample	9	lunda sul-urban	urban	lunda sul			no	35-49	secondary	primar	rich	No	No	No	0	no	yes	yes	0.19189453	0.53650159	0.69386828	low	low	high	health	3-Jan	wenatednomor	no
9 37 2	ML7	9	37	2	9	1090777	9	2018	1425	43367	3	1976	915	42	40-44	year and age - month imputed	completed	24	12	69	all woman sample	9	uíge-urban	rural	cabinda			no	35-49	noformal	noformal	middel	No	No	No	0	no	no	yes	0.19189453	0.53650159	0.69386828	low	low	high	health	>4	wenatednomor	no
9 3 2	BJ7	9	3	2	9	1155021	12	2017	1416	43094	1	1982	985	35	35-39	month and year - information complete	completed	25	9	72	all woman sample	9	cabinda-rural	rural	cabinda			no	35-49	noformal	noformal	poor	yes	No	yes	2	yes	no	no	0.19189453	0.53650159	0.69386828	low	low	high	health	>4	wanted later	no
9 86 2	LB7	9	86	2	9	370191	1	2020	1441	43846	5	1980	965	39	35-39	month and year - information complete	completed	16	9	72	all woman sample	9	cuando cubango-rural	rural	luanda			no	35-49	noformal	secondary	poor	No	No	No	0	no	no	no	0.19189453	0.53650159	0.69386828	low	low	high	health	>4	wanted later	no
9 190 12	SL7	9	190	12	9	736144	6	2019	1434	43628	2	1991	1094	28	25-29	month and year - information complete	completed	12	15	66	all woman sample	9	lunda norte-rural	rural	uíge			no	25-34	secondary	secondary	middel	yes	No	yes	2	yes	yes	yes	0.19189453	0.53650159	0.69386828	low	low	high	home	no	wenatednomor	yes
9 312 1	ET7	9	312	1	9	273461	9	2008	1305	39714	7	1966	799	42	40-44	year and age - month imputed	completed	23	12	69	all woman sample	9	malanje-urban	rural	cuanza norte			no	35-49	noformal	noformal	middel	yes	No	No	1	yes	no	yes	0.19189453	0.53650159	0.69386828	low	low	high	home	3-Jan	wenatednomor	no
9 191 08	SL7	9	191	8	9	736144	6	2019	1434	43629	7	1993	1123	25	25-29	month and year - information complete	completed	13	15	66	all woman sample	9	lunda norte-rural	rural	uíge			no	25-34	secondary	secondary	poor	yes	No	No	1	yes	yes	no	0.19189453	0.53650159	0.69386828	low	low	high	health	>4	wnated then	yes
9 20 4	SN7	9	20	4	9	4600557	5	2019	1433	43589	4	2002	1228	17	15-19	year and age - month imputed	completed	4	16	65	all woman sample	9	cabinda-urban	urban	cabinda			no	15-24	noformal	primar	middel	No	No	yes	1	yes	no	yes	0.19189453	0.53650159	0.69386828	low	low	high	health	3-Jan	wanted later	yes
10 5 1	ZM7	10	5	1	10	896056	8	2018	1424	43334	2	1982	986	36	35-39	month and year - information complete	completed	22	13	68	all woman sample	10	benguela-urban	urban	benguela			no	35-49	primar		rich	yes	yes	yes	3	yes	yes	yes	0.22835644	0.67375779	0.7555176	low	low	high	health	>4	wanted later	yes
10 84 1	LB7	10	84	1	10	342711	11	2019	1439	43781	10	1988	1066	31	30-34	month and year - information complete	completed	12	10	71	all woman sample	10	cabinda-urban	urban	cabinda			no	25-34	secondary	secondary	rich	No	No	No	0	no	yes	yes	0.22835644	0.67375779	0.7555176	low	low	high	home	>4	wenatednomor	no
0010129 02	KE6	10	129	2	10	3067129	8	2014	1376		6	1993	1122	21	20-24	month and year - information complete	completed	28	13	68	all woman sample	10	cabinda-urban	urban	benguela			no	15-24	primar	secondary	rich	yes	yes	yes	3	yes	yes	yes	0.22835644	0.67375779	0.7555176	low	low	high	health	>4	wanted later	yes
10 59 2	BJ7	10	59	2	10	1033609	1	2018	1417	43106	8	1991	1100	26	25-29	month and year - information complete	completed	6	8	73	all woman sample	10	cabinda-rural	rural	cabinda			no	25-34	secondary	noformal	rich	No	No	No	0	no	yes	yes	0.22835644	0.67375779	0.7555176	low	low	high	health	>4	wanted later	no
10 86 2	TZ7	10	86	2	10	2318696	12	2015	1392	42343	2	1993	1118	22	20-24	month and year - information complete	completed	5	9	72	all woman sample	10	cabinda-urban	rural	cabinda			no	15-24	primar	noformal	rich	No	No	No	0	no	yes	yes	0.22835644	0.67375779	0.7555176	low	low	high	health	>4	wanted later	no
10 156 2	MW7	10	156	2	10	291028	10	2015	1390	42302	10	1969	838	46	45-49	year and age - month imputed	completed	25	11	70	all woman sample	10	55	rural	uíge			no	35-49	primar	primar	poor	yes	yes	No	2	yes	yes	no	0.22835644	0.67375779	0.7555176	low	low	high	health	>4	wenatednomor	yes
10 196 2	LB7	10	196	2	10	342711	11	2019	1439	43781	8	1998	1184	21	20-24	month and year - information complete	completed	12	10	71	all woman sample	10	cabinda-urban	urban	cabinda			no	15-24	noformal	noformal	rich	yes	No	yes	2	yes	no	yes	0.22835644	0.67375779	0.7555176	low	low	high	home	>4	wanted later	no
10 2 3	GH6	10	2	3	10	382844	9	2014	1377		3	1976	915	38	35-39	month and year - information complete	completed	17	12	69	all woman sample	10	luanda-rural	rural	luanda			no	35-49	noformal	primar	poor	No	No	No	0	no	no	no	0.22835644	0.67375779	0.7555176	low	low	high	home	no	wenatednomor	yes
10 23 2	BJ7	10	23	2	10	1033609	1	2018	1417	43106	5	1980	965	37	35-39	month and year - information complete	completed	6	8	73	all woman sample	10	cabinda-rural	rural	cabinda			no	35-49	noformal	noformal	poor	No	No	No	0	no	no	no	0.22835644	0.67375779	0.7555176	low	low	high	health	>4	wnated then	no
10 249 07	SL7	10	249	7	10	987568	7	2019	1435	43659	6	1989	1074	30	30-34	month and year - information complete	completed	13	14	67	all woman sample	10	lunda norte-rural	rural	uíge			no	25-34	noformal		rich	No	No	No	0	no	no	yes	0.22835644	0.67375779	0.7555176	low	low	high	home	>4	wnated then	no
10 11 2	ML7	10	11	2	10	1013428	9	2018	1425	43362	5	2000	1205	18	15-19	month and year - information complete	completed	19	12	69	all woman sample	10	zaire-rural	urban	cabinda			yes	15-24	primar	secondary	rich	yes	No	yes	2	yes	yes	yes	0.22835644	0.67375779	0.7555176	low	low	high	health	>4	wanted later	no
10 23 2	LB7	10	23	2	10	342711	11	2019	1439	43780	6	1998	1182	21	20-24	month and year - information complete	completed	11	10	71	all woman sample	10	cabinda-urban	urban	cabinda			no	15-24	secondary		rich	yes	yes	yes	3	yes	yes	yes	0.22835644	0.67375779	0.7555176	low	low	high	health	>4	wnated then	no
10 57 2	CM7	10	57	2	10	316112	8	2018	1424	43329	9	1981	981	36	35-39	month and year - information complete	completed	17	no calendar	no calendar	all woman sample	10	cuanza norte-urban	rural	cuanza norte			yes	35-49	noformal	primar	poor	No	No	No	0	no	no	no	0.22835644	0.67375779	0.7555176	low	low	high	health	3-Jan	wenatednomor	no
10 27 2	ZM7	10	27	2	10	896056	8	2018	1424	43332	1	1999	1189	19	15-19	month and year - information complete	completed	20	13	68	all woman sample	10	benguela-urban	urban	benguela			no	15-24	secondary		rich	No	No	No	0	no	yes	yes	0.22835644	0.67375779	0.7555176	low	low	high	health	>4	wanted later	yes
10 75 3	GN7	10	75	3	10	1266081	5	2018	1421	43228	2	2000	1202	18	15-19	month and year - information complete	completed	8	16	65	all woman sample	10	cuanza norte-urban	rural	cuanza norte			no	15-24	primar		poor	yes	No	No	1	yes	yes	no	0.22835644	0.67375779	0.7555176	low	low	high	home	3-Jan	wnated then	no
10 96 2	ML7	10	96	2	10	1013428	9	2018	1425	43362	12	1981	984	36	35-39	month and year - information complete	completed	19	12	69	all woman sample	10	zaire-rural	urban	cabinda			no	35-49	noformal	secondary	rich	No	No	No	0	no	no	yes	0.22835644	0.67375779	0.7555176	low	low	high	health	no	wenatednomor	no
10 19 2	NG7	10	19	2	10	1080877	8	2018	1424	43340	7	1995	1147	23	20-24	month and year - information complete	completed	28	13	68	all woman sample	10	cabinda-rural	rural	cabinda			no	15-24	noformal	secondary	poor	yes	No	yes	2	yes	no	no	0.22835644	0.67375779	0.7555176	low	low	high	home	>4	wanted later	no
10 7 6	BJ7	10	7	6	10	1033609	1	2018	1417	43107	2	1996	1154	21	20-24	month and year - information complete	completed	7	8	73	all woman sample	10	cabinda-rural	rural	cabinda			no	15-24	secondary		middel	yes	No	yes	2	yes	yes	yes	0.22835644	0.67375779	0.7555176	low	low	high	health	>4	wanted later	no
10 67 2	LS6	10	67	2	10	2464985	10	2014	1378		7	1982	991	32	30-34	month and year - information complete	completed	8	11	70	all woman sample	10	luanda-rural	urban	luanda			no	25-34	primar	secondary	rich	yes	yes	yes	3	yes	yes	yes	0.22835644	0.67375779	0.7555176	low	low	high	health	>4	wenatednomor	no
10 4 2	ZM7	10	4	2	10	896056	8	2018	1424	43333	2	1997	1166	21	20-24	month and year - information complete	completed	21	13	68	all woman sample	10	benguela-urban	urban	benguela			no	15-24	secondary	primar	rich	yes	No	No	1	yes	yes	yes	0.22835644	0.67375779	0.7555176	low	low	high	health	>4	wanted later	no
10 715 1	CM7	10	715	1	10	316112	8	2018	1424	43328	5	1986	1037	32	30-34	month and year - information complete	completed	16	no calendar	no calendar	all woman sample	10	cuanza norte-urban	rural	cuanza norte			no	25-34	noformal		poor	No	No	No	0	no	no	no	0.22835644	0.67375779	0.7555176	low	low	high	home	>4	wnated then	yes
10 70 08	SL7	10	70	8	10	987568	7	2019	1435	43661	2	2000	1202	19	15-19	month and year - information complete	completed	15	14	67	all woman sample	10	lunda norte-rural	rural	uíge			yes	15-24	secondary	secondary	rich	No	No	No	0	no	yes	yes	0.22835644	0.67375779	0.7555176	low	low	high	health	>4	wanted later	yes
102390 3	BU7	10	2390	3	10	1531067	1	2017	1405	42752	6	1993	1122	23	20-24	month and year - information complete	completed	17	8	73	all woman sample	10	namibe-rural	rural	namibe			yes	15-24	secondary		poor	No	No	No	0	no	yes	no	0.22835644	0.67375779	0.7555176	low	low	high	health	>4	wnated then	yes
10 79 2	ET7	10	79	2	10	2092998	6	2008	1302	39628	1	1968	817	40	40-44	year and age - month imputed	completed	29	15	66	all woman sample	10	uíge-rural	rural	uíge			no	35-49	noformal	primar	rich	yes	No	No	1	yes	no	yes	0.22835644	0.67375779	0.7555176	low	low	high	home	no	wenatednomor	no
104200 2	BU7	10	4200	2	10	1531067	1	2017	1405	42751	2	1980	962	36	35-39	month and year - information complete	completed	16	8	73	all woman sample	10	namibe-rural	rural	namibe			no	35-49	noformal	primar	middel	yes	No	No	1	yes	no	yes	0.22835644	0.67375779	0.7555176	low	low	high	health	>4	wenatednomor	no
10 25 5	ZW7	10	25	5	10	1727148	10	2015	1390	42300	4	1993	1120	22	20-24	month and year - information complete	completed	23	11	70	all woman sample	10	benguela-urban	urban	benguela			yes	15-24	secondary	secondary	rich	yes	yes	yes	3	yes	yes	yes	0.22835644	0.67375779	0.7555176	low	low	high	health	>4	wnated then	yes
106880 2	BU7	10	6880	2	10	1531067	1	2017	1405	42753	8	1997	1172	19	15-19	month and year - information complete	completed	18	8	73	all woman sample	10	namibe-rural	rural	namibe			no	15-24	primar	primar	poor	No	No	No	0	no	yes	no	0.22835644	0.67375779	0.7555176	low	low	high	health	>4	wanted later	yes
10 34 1	ML7	10	34	1	10	1013428	9	2018	1425	43362	12	1984	1020	33	30-34	month and year - information complete	completed	19	12	69	all woman sample	10	zaire-rural	urban	cabinda			yes	25-34	primar	primar	rich	yes	No	No	1	yes	yes	yes	0.22835644	0.67375779	0.7555176	low	low	high	health	3-Jan	wenatednomor	no
10 29 1	ZM7	10	29	1	10	896056	8	2018	1424	43332	7	1982	991	36	35-39	month and year - information complete	completed	20	13	68	all woman sample	10	benguela-urban	urban	benguela			no	35-49	primar		rich	No	No	No	0	no	yes	yes	0.22835644	0.67375779	0.7555176	low	low	high	health	>4	wenatednomor	no
10 221 2	LB7	10	221	2	10	342711	11	2019	1439	43783	12	1995	1152	23	20-24	month and year - information complete	completed	14	10	71	all woman sample	10	cabinda-urban	urban	cabinda			no	15-24	secondary	secondary	rich	yes	No	yes	2	yes	yes	yes	0.22835644	0.67375779	0.7555176	low	low	high	home	>4	wanted later	no
10 191 2	TZ7	10	191	2	10	2318696	12	2015	1392	42342	7	1973	883	42	40-44	month and year - information complete	completed	4	9	72	all woman sample	10	cabinda-urban	rural	cabinda			yes	35-49	primar	primar	poor	No	yes	No	1	yes	yes	no	0.22835644	0.67375779	0.7555176	low	low	high	home	3-Jan	wnated then	yes
10 1 2	SN7	10	1	2	10	2701011	11	2019	1439	43774	5	1988	1061	31	30-34	month and year - information complete	completed	5	10	71	all woman sample	10	cabinda-urban	urban	cabinda			no	25-34	noformal	noformal	rich	yes	No	yes	2	yes	no	yes	0.22835644	0.67375779	0.7555176	low	low	high	health	>4	wanted later	yes
10 224 05	SL7	10	224	5	10	987568	7	2019	1435	43662	7	1991	1099	28	25-29	month and year - information complete	completed	16	14	67	all woman sample	10	lunda norte-rural	rural	uíge			no	25-34	noformal	noformal	middel	No	No	No	0	no	no	yes	0.22835644	0.67375779	0.7555176	low	low	high	health	>4	wnated then	yes
10 10 1	SN7	10	10	1	10	2701011	11	2019	1439	43774	6	1971	858	48	45-49	month and year - information complete	completed	5	10	71	all woman sample	10	cabinda-urban	urban	cabinda			no	35-49	noformal	noformal	rich	yes	No	yes	2	yes	no	yes	0.22835644	0.67375779	0.7555176	low	low	high	health	3-Jan	wenatednomor	yes
0010108 04	KE6	10	108	4	10	3067129	8	2014	1376		11	1993	1127	20	20-24	month and year - information complete	completed	31	13	68	all woman sample	10	cabinda-urban	urban	benguela			no	15-24	primar		rich	yes	yes	yes	3	yes	yes	yes	0.22835644	0.67375779	0.7555176	low	low	high	health	3-Jan	wanted later	yes
10 15 2	ZM7	10	15	2	10	896056	8	2018	1424	43331	1	1994	1129	24	20-24	month and year - information complete	completed	19	13	68	all woman sample	10	benguela-urban	urban	benguela			no	15-24	secondary		middel	No	No	No	0	no	yes	yes	0.22835644	0.67375779	0.7555176	low	low	high	health	3-Jan	wnated then	no
10 56 03	SL7	10	56	3	10	987568	7	2019	1435	43659	6	1975	906	44	40-44	month and year - information complete	completed	13	14	67	all woman sample	10	lunda norte-rural	rural	uíge			no	35-49	noformal	noformal	middel	yes	No	No	1	yes	no	yes	0.22835644	0.67375779	0.7555176	low	low	high	home	>4	wenatednomor	yes
10 14 2	SN7	10	14	2	10	2701011	11	2019	1439	43775	6	1973	882	46	45-49	year and age - month imputed	completed	6	10	71	all woman sample	10	cabinda-urban	urban	cabinda			no	35-49	noformal	noformal	rich	yes	No	yes	2	yes	no	yes	0.22835644	0.67375779	0.7555176	low	low	high	health	3-Jan	wenatednomor	yes
0010054 01	KE6	10	54	1	10	3067129	8	2014	1376		1	1991	1093	23	20-24	month and year - information complete	completed	28	13	68	all woman sample	10	cabinda-urban	urban	benguela			no	15-24	primar		rich	yes	No	No	1	yes	yes	yes	0.22835644	0.67375779	0.7555176	low	low	high	health	3-Jan	wnated then	yes
10 109 1	TZ7	10	109	1	10	2318696	12	2015	1392	42343	6	1969	834	46	45-49	month and year - information complete	completed	5	9	72	all woman sample	10	cabinda-urban	rural	cabinda			no	35-49	primar	primar	poor	yes	No	No	1	yes	yes	no	0.22835644	0.67375779	0.7555176	low	low	high	home	3-Jan	wenatednomor	no
10 70 06	SL7	10	70	6	10	987568	7	2019	1435	43661	3	1991	1095	28	25-29	month and year - information complete	completed	15	14	67	all woman sample	10	lunda norte-rural	rural	uíge			yes	25-34	secondary	secondary	rich	No	No	No	0	no	yes	yes	0.22835644	0.67375779	0.7555176	low	low	high	home	>4	wnated then	yes
10109 3	LS6	10	109	3	10	2464985	10	2014	1378		1	1991	1093	23	20-24	month and year - information complete	completed	8	11	70	all woman sample	10	luanda-rural	urban	luanda			no	15-24	secondary	secondary	rich	yes	yes	yes	3	yes	yes	yes	0.22835644	0.67375779	0.7555176	low	low	high	health	>4	wanted later	yes
10 18 02	RW7	10	18	2	10	1086856	12	2019	1440	43820	1	1995	1141	24	20-24	month and year - information complete	completed	21	9	72	all woman sample	10	40	rural	luanda			no	15-24	secondary	primar	poor	yes	No	No	1	yes	yes	no	0.22835644	0.67375779	0.7555176	low	low	high	health	>4	wanted later	no
10 14 02	RW7	10	14	2	10	1086856	12	2019	1440	43826	1	1988	1057	31	30-34	month and year - information complete	completed	27	9	72	all woman sample	10	40	rural	luanda			no	25-34	primar	primar	poor	yes	No	No	1	yes	yes	no	0.22835644	0.67375779	0.7555176	low	low	high	health	>4	wanted later	no
10241 3	LS6	10	241	3	10	2464985	10	2014	1378		12	1991	1104	22	20-24	month and year - information complete	completed	8	11	70	all woman sample	10	luanda-rural	urban	luanda			no	15-24	secondary	secondary	rich	yes	No	yes	2	yes	yes	yes	0.22835644	0.67375779	0.7555176	low	low	high	health	3-Jan	wenatednomor	yes
10 398 2	ET7	10	398	2	10	2092998	6	2008	1302	39629	9	1984	1017	23	20-24	month and year - information complete	completed	30	15	66	all woman sample	10	uíge-rural	rural	uíge			no	15-24	primar	primar	poor	No	yes	No	1	yes	yes	no	0.22835644	0.67375779	0.7555176	low	low	high	health	>4	wanted later	no
10 13 2	ZM7	10	13	2	10	896056	8	2018	1424	43331	2	1981	974	37	35-39	month and year - information complete	completed	19	13	68	all woman sample	10	benguela-urban	urban	benguela			no	35-49	primar	secondary	rich	No	No	No	0	no	yes	yes	0.22835644	0.67375779	0.7555176	low	low	high	health	>4	wenatednomor	no
10 10 2	ZW7	10	10	2	10	1727148	10	2015	1390	42304	12	1972	876	42	40-44	month and year - information complete	completed	27	11	70	all woman sample	10	benguela-urban	urban	benguela			no	35-49	secondary	secondary	rich	yes	yes	yes	3	yes	yes	yes	0.22835644	0.67375779	0.7555176	low	low	high	health	3-Jan	wenatednomor	yes
10 15 2	SN7	10	15	2	10	2701011	11	2019	1439	43775	6	1991	1098	28	25-29	year and age - month imputed	completed	6	10	71	all woman sample	10	cabinda-urban	urban	cabinda			no	25-34	noformal	noformal	rich	No	No	yes	1	yes	no	yes	0.22835644	0.67375779	0.7555176	low	low	high	health	3-Jan	wanted later	yes
10 214 1	TZ7	10	214	1	10	2318696	12	2015	1392	42342	2	1982	986	33	30-34	month and year - information complete	completed	4	9	72	all woman sample	10	cabinda-urban	rural	cabinda			yes	25-34	noformal		poor	No	No	No	0	no	no	no	0.22835644	0.67375779	0.7555176	low	low	high	home	>4	wanted later	no
0010037 02	KE6	10	37	2	10	3067129	8	2014	1376		12	1985	1032	28	25-29	month and year - information complete	completed	31	13	68	all woman sample	10	cabinda-urban	urban	benguela			yes	25-34	primar		rich	yes	No	yes	2	yes	yes	yes	0.22835644	0.67375779	0.7555176	low	low	high	health	>4	wenatednomor	no
10 54 2	NG7	10	54	2	10	1080877	8	2018	1424	43341	3	2001	1215	17	15-19	month and year - information complete	completed	29	13	68	all woman sample	10	cabinda-rural	rural	cabinda			no	15-24	noformal	secondary	poor	No	No	yes	1	yes	no	no	0.22835644	0.67375779	0.7555176	low	low	high	home	no	wanted later	no
0010010 02	KE6	10	10	2	10	3067129	8	2014	1376		11	1980	971	33	30-34	month and year - information complete	completed	27	13	68	all woman sample	10	cabinda-urban	urban	benguela			no	25-34	primar	primar	poor	yes	yes	yes	3	yes	yes	no	0.22835644	0.67375779	0.7555176	low	low	high	health	3-Jan	wenatednomor	no
10 144 1	TZ7	10	144	1	10	2318696	12	2015	1392	42342	6	1972	870	43	40-44	month and year - information complete	completed	4	9	72	all woman sample	10	cabinda-urban	rural	cabinda			no	35-49	primar		poor	No	No	No	0	no	yes	no	0.22835644	0.67375779	0.7555176	low	low	high	home	3-Jan	wenatednomor	yes
10128 2	LS6	10	128	2	10	2464985	10	2014	1378		7	1980	967	34	30-34	month and year - information complete	completed	8	11	70	all woman sample	10	luanda-rural	urban	luanda			no	25-34	primar		rich	yes	No	No	1	yes	yes	yes	0.22835644	0.67375779	0.7555176	low	low	high	home	>4	wnated then	yes
10 21 8	SN7	10	21	8	10	2701011	11	2019	1439	43775	5	1992	1109	27	25-29	month and year - information complete	completed	6	10	71	all woman sample	10	cabinda-urban	urban	cabinda			no	25-34	secondary	noformal	rich	yes	No	yes	2	yes	yes	yes	0.22835644	0.67375779	0.7555176	low	low	high	health	>4	wnated then	yes
10 46 4	BJ7	10	46	4	10	1033609	1	2018	1417	43108	3	1987	1047	30	30-34	month and year - information complete	completed	8	8	73	all woman sample	10	cabinda-rural	rural	cabinda			no	25-34	noformal	noformal	poor	yes	No	No	1	yes	no	no	0.22835644	0.67375779	0.7555176	low	low	high	health	>4	wanted later	no
10 150 1	LB7	10	150	1	10	342711	11	2019	1439	43780	4	1980	964	39	35-39	month and year - information complete	completed	11	10	71	all woman sample	10	cabinda-urban	urban	cabinda			no	35-49	secondary	secondary	rich	No	No	No	0	no	yes	yes	0.22835644	0.67375779	0.7555176	low	low	high	health	>4	wenatednomor	no
10 66 2	BJ7	10	66	2	10	1033609	1	2018	1417	43107	1	1981	973	37	35-39	month and year - information complete	completed	7	8	73	all woman sample	10	cabinda-rural	rural	cabinda			no	35-49	noformal	noformal	rich	No	No	No	0	no	no	yes	0.22835644	0.67375779	0.7555176	low	low	high	health	>4	wnated then	no
10 69 1	GN7	10	69	1	10	1266081	5	2018	1421	43228	7	1985	1027	32	30-34	month and year - information complete	completed	8	16	65	all woman sample	10	cuanza norte-urban	rural	cuanza norte			no	25-34	noformal	noformal	poor	No	No	No	0	no	no	no	0.22835644	0.67375779	0.7555176	low	low	high	home	>4	wanted later	no
10 81 1	MW7	10	81	1	10	291028	10	2015	1390	42302	8	1988	1064	27	25-29	year and age - month imputed	completed	25	11	70	all woman sample	10	55	rural	uíge			no	25-34	noformal		poor	No	No	No	0	no	no	no	0.22835644	0.67375779	0.7555176	low	low	high	health	>4	wenatednomor	no
00100015 02	AO7	10	15	2	10	2696603	3	2016	1395	42438	11	1988	1067	27	25-29	month and year - information complete	completed	9	6	75	all woman sample	10	luanda-urban	urban	luanda			no	25-34	primar	secondary	rich	yes	No	yes	2	yes	yes	yes	0.22835644	0.67375779	0.7555176	low	low	high	home	>4	wnated then	no
00100006 5	UG7	10	6	5	10	884742	8	2016	1400	42612	12	1993	1128	22	20-24	month and year - information complete	completed	30	13	68	all woman sample	10	cabinda-urban	urban	0			no	15-24	secondary	secondary	rich	No	No	yes	1	yes	yes	yes	0.22835644	0.67375779	0.7555176	low	low	high	health	3-Jan	wanted later	no
10241 2	LS6	10	241	2	10	2464985	10	2014	1378		5	1966	797	48	45-49	month and year - information complete	completed	8	11	70	all woman sample	10	luanda-rural	urban	luanda			no	35-49	primar	primar	rich	yes	No	No	1	yes	yes	yes	0.22835644	0.67375779	0.7555176	low	low	high	health	>4	wenatednomor	yes
10 16 2	ZM7	10	16	2	10	896056	8	2018	1424	43335	6	1976	918	42	40-44	month and year - information complete	completed	23	13	68	all woman sample	10	benguela-urban	urban	benguela			no	35-49	primar	secondary	rich	yes	No	yes	2	yes	yes	yes	0.22835644	0.67375779	0.7555176	low	low	high	health	>4	wenatednomor	no
10 214 08	SL7	10	214	8	10	987568	7	2019	1435	43659	3	2001	1215	18	15-19	month and year - information complete	completed	13	14	67	all woman sample	10	lunda norte-rural	rural	uíge			yes	15-24	noformal		middel	No	No	No	0	no	no	yes	0.22835644	0.67375779	0.7555176	low	low	high	home	>4	wnated then	no
10 14 6	SN7	10	14	6	10	2701011	11	2019	1439	43775	6	1985	1026	34	30-34	year and age - month imputed	completed	6	10	71	all woman sample	10	cabinda-urban	urban	cabinda			yes	25-34	noformal	noformal	rich	yes	No	yes	2	yes	no	yes	0.22835644	0.67375779	0.7555176	low	low	high	health	>4	wenatednomor	yes
10 26 2	ML7	10	26	2	10	1013428	9	2018	1425	43362	12	1998	1188	19	15-19	month and year - information complete	completed	19	12	69	all woman sample	10	zaire-rural	urban	cabinda			no	15-24	noformal	noformal	rich	yes	No	yes	2	yes	no	yes	0.22835644	0.67375779	0.7555176	low	low	high	health	>4	wenatednomor	no
10 149 1	LB7	10	149	1	10	342711	11	2019	1439	43781	7	1984	1015	35	35-39	month and year - information complete	completed	12	10	71	all woman sample	10	cabinda-urban	urban	cabinda			no	35-49	noformal	noformal	poor	No	No	No	0	no	no	no	0.22835644	0.67375779	0.7555176	low	low	high	home	>4	wenatednomor	no
00100002 3	UG7	10	2	3	10	884742	8	2016	1400	42613	12	1997	1176	18	15-19	month and year - information complete	completed	31	13	68	all woman sample	10	cabinda-urban	urban	0			no	15-24	primar		rich	yes	No	yes	2	yes	yes	yes	0.22835644	0.67375779	0.7555176	low	low	high	health	3-Jan	wnated then	no
10 27 1	BJ7	10	27	1	10	1033609	1	2018	1417	43107	1	1975	901	43	40-44	month and year - information complete	completed	7	8	73	all woman sample	10	cabinda-rural	rural	cabinda			no	35-49	noformal		poor	No	No	No	0	no	no	no	0.22835644	0.67375779	0.7555176	low	low	high	health	>4	wnated then	yes
10 13 2	NG7	10	13	2	10	1080877	8	2018	1424	43340	4	1990	1084	28	25-29	month and year - information complete	completed	28	13	68	all woman sample	10	cabinda-rural	rural	cabinda			no	25-34	secondary	secondary	poor	No	yes	yes	2	yes	yes	no	0.22835644	0.67375779	0.7555176	low	low	high	home	no	wanted later	no
10 15 2	ET7	10	15	2	10	2092998	6	2008	1302	39629	5	1987	1049	21	20-24	month and year - information complete	completed	30	15	66	all woman sample	10	uíge-rural	rural	uíge			no	15-24	noformal	primar	middel	No	No	No	0	no	no	yes	0.22835644	0.67375779	0.7555176	low	low	high	health	3-Jan	wanted later	no
10 20 7	SN7	10	20	7	10	2701011	11	2019	1439	43775	12	1992	1116	26	25-29	year and age - month imputed	completed	6	10	71	all woman sample	10	cabinda-urban	urban	cabinda			no	25-34	noformal	noformal	rich	yes	No	yes	2	yes	no	yes	0.22835644	0.67375779	0.7555176	low	low	high	health	>4	wanted later	yes
00100028 2	UG7	10	28	2	10	884742	8	2016	1400	42612	11	1990	1091	25	25-29	month and year - information complete	completed	30	13	68	all woman sample	10	cabinda-urban	urban	0			no	25-34	secondary	secondary	rich	yes	yes	yes	3	yes	yes	yes	0.22835644	0.67375779	0.7555176	low	low	high	health	>4	wanted later	yes
10 12 02	RW7	10	12	2	10	1086856	12	2019	1440	43827	12	1986	1044	33	30-34	month and year - information complete	completed	28	9	72	all woman sample	10	40	rural	luanda			yes	25-34	primar	noformal	poor	yes	No	No	1	yes	yes	no	0.22835644	0.67375779	0.7555176	low	low	high	health	>4	wenatednomor	no
10 25 2	ZM7	10	25	2	10	896056	8	2018	1424	43331	6	1975	906	43	40-44	month and year - information complete	completed	19	13	68	all woman sample	10	benguela-urban	urban	benguela			no	35-49	primar	secondary	rich	No	No	No	0	no	yes	yes	0.22835644	0.67375779	0.7555176	low	low	high	health	>4	wenatednomor	no
10 151 1	LB7	10	151	1	10	342711	11	2019	1439	43782	10	2002	1234	17	15-19	month and year - information complete	completed	13	10	71	all woman sample	10	cabinda-urban	urban	cabinda			no	15-24	secondary		rich	yes	No	yes	2	yes	yes	yes	0.22835644	0.67375779	0.7555176	low	low	high	health	>4	wnated then	no
10 20 13	SN7	10	20	13	10	2701011	11	2019	1439	43775	4	1981	976	38	35-39	month and year - information complete	completed	6	10	71	all woman sample	10	cabinda-urban	urban	cabinda			no	35-49	noformal	noformal	rich	yes	No	yes	2	yes	no	yes	0.22835644	0.67375779	0.7555176	low	low	high	health	>4	wenatednomor	yes
10 18 6	ZW7	10	18	6	10	1727148	10	2015	1390	42300	2	1986	1034	29	25-29	month and year - information complete	completed	23	11	70	all woman sample	10	benguela-urban	urban	benguela			no	25-34	secondary		rich	yes	No	yes	2	yes	yes	yes	0.22835644	0.67375779	0.7555176	low	low	high	health	>4	wenatednomor	yes
10 63 2	NG7	10	63	2	10	1080877	8	2018	1424	43341	7	1988	1063	30	30-34	month and year - information complete	completed	29	13	68	all woman sample	10	cabinda-rural	rural	cabinda			no	25-34	noformal	secondary	rich	yes	No	yes	2	yes	no	yes	0.22835644	0.67375779	0.7555176	low	low	high	home	no	wenatednomor	no
10 61 2	LS6	10	61	2	10	2464985	10	2014	1378		10	1991	1102	23	20-24	month and year - information complete	completed	8	11	70	all woman sample	10	luanda-rural	urban	luanda			no	15-24	secondary	primar	rich	yes	yes	No	2	yes	yes	yes	0.22835644	0.67375779	0.7555176	low	low	high	health	>4	wenatednomor	yes
00100013 03	AO7	10	13	3	10	2696603	3	2016	1395	42447	9	1993	1125	22	20-24	month and year - information complete	completed	18	6	75	all woman sample	10	luanda-urban	urban	luanda			no	15-24	secondary		rich	No	No	yes	1	yes	yes	yes	0.22835644	0.67375779	0.7555176	low	low	high	home	>4	wanted later	no
10 8 3	SN7	10	8	3	10	2701011	11	2019	1439	43774	4	1998	1180	21	20-24	month and year - information complete	completed	5	10	71	all woman sample	10	cabinda-urban	urban	cabinda			no	15-24	secondary	secondary	rich	yes	No	yes	2	yes	yes	yes	0.22835644	0.67375779	0.7555176	low	low	high	health	>4	wanted later	yes
10 2 02	RW7	10	2	2	10	1086856	12	2019	1440	43820	2	1988	1058	31	30-34	month and year - information complete	completed	21	9	72	all woman sample	10	40	rural	luanda			no	25-34	primar	primar	poor	yes	No	No	1	yes	yes	no	0.22835644	0.67375779	0.7555176	low	low	high	health	3-Jan	wenatednomor	yes
10 6 2	ZM7	10	6	2	10	896056	8	2018	1424	43332	12	1984	1020	33	30-34	month and year - information complete	completed	20	13	68	all woman sample	10	benguela-urban	urban	benguela			no	25-34	secondary	secondary	rich	yes	No	yes	2	yes	yes	yes	0.22835644	0.67375779	0.7555176	low	low	high	health	>4	wenatednomor	yes
10 13 1	SN7	10	13	1	10	2701011	11	2019	1439	43774	2	1985	1022	34	30-34	month and year - information complete	completed	5	10	71	all woman sample	10	cabinda-urban	urban	cabinda			no	25-34	noformal	noformal	rich	yes	No	yes	2	yes	no	yes	0.22835644	0.67375779	0.7555176	low	low	high	health	3-Jan	wanted later	yes
10 23 3	LB7	10	23	3	10	342711	11	2019	1439	43780	8	1995	1148	24	20-24	month and year - information complete	completed	11	10	71	all woman sample	10	cabinda-urban	urban	cabinda			no	15-24	secondary		rich	yes	No	No	1	yes	yes	yes	0.22835644	0.67375779	0.7555176	low	low	high	health	>4	wanted later	yes
10 7 2	SN7	10	7	2	10	2701011	11	2019	1439	43774	10	1975	910	44	40-44	month and year - information complete	completed	5	10	71	all woman sample	10	cabinda-urban	urban	cabinda			no	35-49	primar	noformal	middel	yes	No	yes	2	yes	yes	yes	0.22835644	0.67375779	0.7555176	low	low	high	health	>4	wenatednomor	yes
10 19 2	ZW7	10	19	2	10	1727148	10	2015	1390	42303	2	1988	1058	27	25-29	month and year - information complete	completed	26	11	70	all woman sample	10	benguela-urban	urban	benguela			no	25-34	secondary	secondary	rich	yes	yes	yes	3	yes	yes	yes	0.22835644	0.67375779	0.7555176	low	low	high	health	>4	wanted later	yes
10 249 02	SL7	10	249	2	10	987568	7	2019	1435	43659	8	1992	1112	26	25-29	month and year - information complete	completed	13	14	67	all woman sample	10	lunda norte-rural	rural	uíge			no	25-34	noformal	secondary	rich	No	No	No	0	no	no	yes	0.22835644	0.67375779	0.7555176	low	low	high	health	>4	wnated then	no
10 25 02	RW7	10	25	2	10	1086856	12	2019	1440	43826	1	1991	1093	28	25-29	month and year - information complete	completed	27	9	72	all woman sample	10	40	rural	luanda			no	25-34	noformal	primar	poor	No	No	No	0	no	no	no	0.22835644	0.67375779	0.7555176	low	low	high	home	3-Jan	wenatednomor	no
10 4 4	SN7	10	4	4	10	2701011	11	2019	1439	43774	8	1982	992	37	35-39	month and year - information complete	completed	5	10	71	all woman sample	10	cabinda-urban	urban	cabinda			no	35-49	primar	primar	rich	yes	No	yes	2	yes	yes	yes	0.22835644	0.67375779	0.7555176	low	low	high	health	>4	wanted later	yes
00100010 2	UG7	10	10	2	10	884742	8	2016	1400	42612	5	1976	917	40	40-44	month and year - information complete	completed	30	13	68	all woman sample	10	cabinda-urban	urban	0			no	35-49	secondary		rich	yes	No	yes	2	yes	yes	yes	0.22835644	0.67375779	0.7555176	low	low	high	health	3-Jan	wenatednomor	yes
1015 1	GH6	10	15	1	10	382844	9	2014	1377		2	1974	890	40	40-44	year and age - month imputed	completed	17	12	69	all woman sample	10	luanda-rural	rural	luanda			no	35-49	noformal	noformal	poor	No	No	No	0	no	no	no	0.22835644	0.67375779	0.7555176	low	low	high	home	no	wenatednomor	no
10 23 2	ML7	10	23	2	10	1013428	9	2018	1425	43364	1	1991	1093	27	25-29	month and year - information complete	completed	21	12	69	all woman sample	10	zaire-rural	urban	cabinda			no	25-34	noformal	noformal	rich	yes	No	yes	2	yes	no	yes	0.22835644	0.67375779	0.7555176	low	low	high	health	>4	wnated then	no
101114 2	BU7	10	1114	2	10	1531067	1	2017	1405	42753	4	1997	1168	19	15-19	month and year - information complete	completed	18	8	73	all woman sample	10	namibe-rural	rural	namibe			no	15-24	primar	primar	rich	yes	No	No	1	yes	yes	yes	0.22835644	0.67375779	0.7555176	low	low	high	health	>4	wanted later	no
10 555 2	CM7	10	555	2	10	316112	8	2018	1424	43330	6	1994	1134	24	20-24	month and year - information complete	completed	18	no calendar	no calendar	all woman sample	10	cuanza norte-urban	rural	cuanza norte			yes	15-24	secondary	secondary	poor	No	No	No	0	no	yes	no	0.22835644	0.67375779	0.7555176	low	low	high	health	3-Jan	wenatednomor	no
104178 2	BU7	10	4178	2	10	1531067	1	2017	1405	42753	5	1994	1133	22	20-24	month and year - information complete	completed	18	8	73	all woman sample	10	namibe-rural	rural	namibe			yes	15-24	primar	primar	rich	yes	No	No	1	yes	yes	yes	0.22835644	0.67375779	0.7555176	low	low	high	health	>4	wanted later	no
10 231 2	LB7	10	231	2	10	342711	11	2019	1439	43783	6	1992	1110	27	25-29	month and year - information complete	completed	14	10	71	all woman sample	10	cabinda-urban	urban	cabinda			no	25-34	noformal	noformal	rich	yes	No	No	1	yes	no	yes	0.22835644	0.67375779	0.7555176	low	low	high	home	3-Jan	wnated then	no
10 437 2	ET7	10	437	2	10	2092998	6	2008	1302	39629	6	1977	930	31	30-34	year and age - month imputed	completed	30	15	66	all woman sample	10	uíge-rural	rural	uíge			no	25-34	noformal	noformal	poor	No	No	No	0	no	no	no	0.22835644	0.67375779	0.7555176	low	low	high	home	>4	wanted later	no
00100009 02	AO7	10	9	2	10	2696603	3	2016	1395	42437	11	1981	983	34	30-34	month and year - information complete	completed	8	6	75	all woman sample	10	luanda-urban	urban	luanda			no	25-34	primar	secondary	rich	yes	yes	yes	3	yes	yes	yes	0.22835644	0.67375779	0.7555176	low	low	high	health	>4	wenatednomor	no
10 39 04	SL7	10	39	4	10	987568	7	2019	1435	43659	10	1998	1186	20	20-24	month and year - information complete	completed	13	14	67	all woman sample	10	lunda norte-rural	rural	uíge			no	15-24	primar	noformal	middel	yes	No	No	1	yes	yes	yes	0.22835644	0.67375779	0.7555176	low	low	high	home	>4	wnated then	yes
10 217 2	LB7	10	217	2	10	342711	11	2019	1439	43780	1	1987	1045	32	30-34	month and year - information complete	completed	11	10	71	all woman sample	10	cabinda-urban	urban	cabinda			no	25-34	secondary	noformal	rich	yes	No	No	1	yes	yes	yes	0.22835644	0.67375779	0.7555176	low	low	high	home	>4	wenatednomor	yes
10 67 1	LB7	10	67	1	10	342711	11	2019	1439	43782	11	1984	1019	35	35-39	month and year - information complete	completed	13	10	71	all woman sample	10	cabinda-urban	urban	cabinda			no	35-49	noformal		middel	yes	No	yes	2	yes	no	yes	0.22835644	0.67375779	0.7555176	low	low	high	health	>4	wnated then	no
10 267 1	MW7	10	267	1	10	291028	10	2015	1390	42303	11	1976	923	38	35-39	month and year - information complete	completed	26	11	70	all woman sample	10	55	rural	uíge			no	35-49	noformal		poor	No	No	No	0	no	no	no	0.22835644	0.67375779	0.7555176	low	low	high	health	3-Jan	wenatednomor	yes
10 78 1	MW7	10	78	1	10	291028	10	2015	1390	42302	1	1983	997	32	30-34	month and year - information complete	completed	25	11	70	all woman sample	10	55	rural	uíge			no	25-34	primar	noformal	poor	yes	yes	yes	3	yes	yes	no	0.22835644	0.67375779	0.7555176	low	low	high	health	>4	wanted later	yes
10 994 2	CM7	10	994	2	10	316112	8	2018	1424	43328	3	1995	1143	23	20-24	month and year - information complete	completed	16	no calendar	no calendar	all woman sample	10	cuanza norte-urban	rural	cuanza norte			no	15-24	primar	primar	poor	No	No	No	0	no	yes	no	0.22835644	0.67375779	0.7555176	low	low	high	home	>4	wanted later	yes
10 98 02	SL7	10	98	2	10	987568	7	2019	1435	43660	4	1994	1132	25	25-29	month and year - information complete	completed	14	14	67	all woman sample	10	lunda norte-rural	rural	uíge			no	25-34	noformal	noformal	rich	No	No	No	0	no	no	yes	0.22835644	0.67375779	0.7555176	low	low	high	health	>4	wnated then	no
10349 2	LS6	10	349	2	10	2464985	10	2014	1378		3	1993	1119	21	20-24	month and year - information complete	completed	12	11	70	all woman sample	10	luanda-rural	urban	luanda			no	15-24	secondary	primar	rich	yes	No	yes	2	yes	yes	yes	0.22835644	0.67375779	0.7555176	low	low	high	health	>4	wenatednomor	yes
10 13 03	RW7	10	13	3	10	1086856	12	2019	1440	43828	1	1998	1177	21	20-24	month and year - information complete	completed	29	9	72	all woman sample	10	40	rural	luanda			yes	15-24	primar		middel	yes	No	yes	2	yes	yes	yes	0.22835644	0.67375779	0.7555176	low	low	high	health	3-Jan	wenatednomor	yes
10 214 09	SL7	10	214	9	10	987568	7	2019	1435	43659	5	1999	1193	20	20-24	month and year - information complete	completed	13	14	67	all woman sample	10	lunda norte-rural	rural	uíge			no	15-24	secondary	noformal	middel	No	No	No	0	no	yes	yes	0.22835644	0.67375779	0.7555176	low	low	high	home	>4	wnated then	no
00100021 02	AO7	10	21	2	10	2696603	3	2016	1395	42437	10	1990	1090	25	25-29	year and age - month imputed	completed	8	6	75	all woman sample	10	luanda-urban	urban	luanda			no	25-34	primar	primar	rich	No	No	yes	1	yes	yes	yes	0.22835644	0.67375779	0.7555176	low	low	high	health	>4	wanted later	no
10 61 11	SL7	10	61	11	10	987568	7	2019	1435	43661	7	2000	1207	19	15-19	month and year - information complete	completed	15	14	67	all woman sample	10	lunda norte-rural	rural	uíge			yes	15-24	secondary		poor	No	No	No	0	no	yes	no	0.22835644	0.67375779	0.7555176	low	low	high	health	>4	wnated then	yes
10 138 03	SL7	10	138	3	10	987568	7	2019	1435	43660	5	1991	1097	28	25-29	month and year - information complete	completed	14	14	67	all woman sample	10	lunda norte-rural	rural	uíge			no	25-34	primar	secondary	rich	yes	No	No	1	yes	yes	yes	0.22835644	0.67375779	0.7555176	low	low	high	home	>4	wnated then	no
10 35 2	NG7	10	35	2	10	1080877	8	2018	1424	43341	4	1999	1192	19	15-19	month and year - information complete	completed	29	13	68	all woman sample	10	cabinda-rural	rural	cabinda			no	15-24	noformal	secondary	poor	No	No	No	0	no	no	no	0.22835644	0.67375779	0.7555176	low	low	high	home	3-Jan	wanted later	no
10 482 2	ET7	10	482	2	10	2092998	6	2008	1302	39627	4	1971	856	37	35-39	month and year - information complete	completed	28	15	66	all woman sample	10	uíge-rural	rural	uíge			no	35-49	noformal	noformal	rich	No	No	No	0	no	no	yes	0.22835644	0.67375779	0.7555176	low	low	high	home	>4	wenatednomor	no
10 12 5	ZW7	10	12	5	10	1727148	10	2015	1390	42304	11	1992	1115	22	20-24	month and year - information complete	completed	27	11	70	all woman sample	10	benguela-urban	urban	benguela			no	15-24	secondary		rich	yes	yes	yes	3	yes	yes	yes	0.22835644	0.67375779	0.7555176	low	low	high	health	>4	wanted later	yes
10 16 01	RW7	10	16	1	10	1086856	12	2019	1440	43822	1	1982	985	37	35-39	month and year - information complete	completed	23	9	72	all woman sample	10	40	rural	luanda			no	35-49	primar		poor	No	No	No	0	no	yes	no	0.22835644	0.67375779	0.7555176	low	low	high	health	>4	wenatednomor	no
10 19 3	ZM7	10	19	3	10	896056	8	2018	1424	43332	2	1996	1154	22	20-24	month and year - information complete	completed	20	13	68	all woman sample	10	benguela-urban	urban	benguela			no	15-24	secondary		rich	yes	No	yes	2	yes	yes	yes	0.22835644	0.67375779	0.7555176	low	low	high	health	>4	wnated then	no
10 61 15	SL7	10	61	15	10	987568	7	2019	1435	43661	3	1994	1131	25	25-29	month and year - information complete	completed	15	14	67	all woman sample	10	lunda norte-rural	rural	uíge			no	25-34	noformal	secondary	poor	No	No	No	0	no	no	no	0.22835644	0.67375779	0.7555176	low	low	high	health	3-Jan	wnated then	yes
10 4 2	ZW7	10	4	2	10	1727148	10	2015	1390	42302	8	1982	992	33	30-34	month and year - information complete	completed	25	11	70	all woman sample	10	benguela-urban	urban	benguela			yes	25-34	secondary	secondary	rich	yes	yes	yes	3	yes	yes	yes	0.22835644	0.67375779	0.7555176	low	low	high	health	>4	wenatednomor	yes
10 203 02	SL7	10	203	2	10	987568	7	2019	1435	43660	6	1992	1110	27	25-29	month and year - information complete	completed	14	14	67	all woman sample	10	lunda norte-rural	rural	uíge			yes	25-34	primar	secondary	rich	yes	No	No	1	yes	yes	yes	0.22835644	0.67375779	0.7555176	low	low	high	health	>4	wnated then	yes
10 1 1	ZM7	10	1	1	10	896056	8	2018	1424	43331	9	1990	1089	27	25-29	month and year - information complete	completed	19	13	68	all woman sample	10	benguela-urban	urban	benguela			no	25-34	secondary		rich	No	No	No	0	no	yes	yes	0.22835644	0.67375779	0.7555176	low	low	high	health	>4	wenatednomor	no
10 7 2	ZW7	10	7	2	10	1727148	10	2015	1390	42300	5	1990	1085	25	25-29	month and year - information complete	completed	23	11	70	all woman sample	10	benguela-urban	urban	benguela			no	25-34	secondary	secondary	rich	yes	yes	yes	3	yes	yes	yes	0.22835644	0.67375779	0.7555176	low	low	high	health	>4	wanted later	yes
10 100 2	ML7	10	100	2	10	1013428	9	2018	1425	43362	12	1985	1032	32	30-34	month and year - information complete	completed	19	12	69	all woman sample	10	zaire-rural	urban	cabinda			no	25-34	noformal	primar	rich	No	No	No	0	no	no	yes	0.22835644	0.67375779	0.7555176	low	low	high	home	3-Jan	wenatednomor	no
10 60 2	GN7	10	60	2	10	1266081	5	2018	1421	43229	7	1969	835	48	45-49	month and year - information complete	completed	9	16	65	all woman sample	10	cuanza norte-urban	rural	cuanza norte			no	35-49	noformal	primar	poor	yes	No	yes	2	yes	no	no	0.22835644	0.67375779	0.7555176	low	low	high	home	3-Jan	wenatednomor	yes
0010124 05	KE6	10	124	5	10	3067129	8	2014	1376		6	1986	1038	28	25-29	month and year - information complete	completed	28	13	68	all woman sample	10	cabinda-urban	urban	benguela			no	25-34	primar		middel	No	No	yes	1	yes	yes	yes	0.22835644	0.67375779	0.7555176	low	low	high	health	>4	wenatednomor	no
10 209 03	SL7	10	209	3	10	987568	7	2019	1435	43659	6	2001	1218	18	15-19	month and year - information complete	completed	13	14	67	all woman sample	10	lunda norte-rural	rural	uíge			no	15-24	noformal		rich	yes	No	No	1	yes	no	yes	0.22835644	0.67375779	0.7555176	low	low	high	health	>4	wnated then	no
10 22 6	SN7	10	22	6	10	2701011	11	2019	1439	43775	10	1996	1162	23	20-24	month and year - information complete	completed	6	10	71	all woman sample	10	cabinda-urban	urban	cabinda			no	15-24	secondary	secondary	rich	No	No	yes	1	yes	yes	yes	0.22835644	0.67375779	0.7555176	low	low	high	health	>4	wanted later	yes
11249 3	LS6	11	249	3	11	1754807	10	2014	1378		9	1990	1089	24	20-24	month and year - information complete	completed	6	11	70	all woman sample	11	zaire-urban	rural	zaire			no	15-24	secondary	secondary	middel	yes	yes	No	2	yes	yes	yes	0.34435949	0.67380494	0.74398392	low	low	high	health	>4	wenatednomor	yes
11 92 7	LB7	11	92	7	11	538952	1	2020	1441	43853	8	1998	1184	21	20-24	month and year - information complete	completed	23	9	72	all woman sample	11	lunda norte-rural	rural	cuanza norte			no	15-24	primar	secondary	middel	yes	No	No	1	yes	yes	yes	0.34435949	0.67380494	0.74398392	low	low	high	health	>4	wnated then	no
1117 3	GH6	11	17	3	11	847940	9	2014	1377		2	1977	926	37	35-39	year and age - month imputed	completed	29	12	69	all woman sample	11	malanje-rural	rural	malanje			yes	35-49	noformal	secondary	poor	No	No	No	0	no	no	no	0.34435949	0.67380494	0.74398392	low	low	high	health	>4	wnated then	no
11 22 19	SN7	11	22	19	11	5886755	11	2019	1439	43798	10	1997	1174	22	20-24	month and year - information complete	completed	29	10	71	all woman sample	11	cabinda-urban	urban	cabinda			no	15-24	noformal	primar	rich	yes	No	yes	2	yes	no	yes	0.34435949	0.67380494	0.74398392	low	low	high	health	3-Jan	wanted later	yes
11 13 2	NG7	11	13	2	11	982619	8	2018	1424	43343	6	1988	1062	30	30-34	month and year - information complete	completed	31	13	68	all woman sample	11	cabinda-rural	rural	cabinda			no	25-34	primar	secondary	rich	yes	yes	yes	3	yes	yes	yes	0.34435949	0.67380494	0.74398392	low	low	high	health	no	wenatednomor	no
11 166 20	BJ7	11	166	20	11	997406	12	2017	1416	43086	4	1999	1192	18	15-19	month and year - information complete	completed	17	9	72	all woman sample	11	cabinda-urban	urban	cabinda			no	15-24	secondary	secondary	poor	No	No	No	0	no	yes	no	0.34435949	0.67380494	0.74398392	low	low	high	health	>4	wnated then	yes
11 1 2	GN7	11	1	2	11	548905	4	2018	1420	43214	5	1983	1001	34	30-34	month and year - information complete	completed	24	17	64	all woman sample	11	cabinda-rural	rural	cabinda			no	25-34	noformal	noformal	poor	yes	No	yes	2	yes	no	no	0.34435949	0.67380494	0.74398392	low	low	high	home	no	wanted later	no
11 180 19	BJ7	11	180	19	11	997406	12	2017	1416	43086	1	1985	1021	32	30-34	month and year - information complete	completed	17	9	72	all woman sample	11	cabinda-urban	urban	cabinda			no	25-34	noformal	noformal	rich	No	No	No	0	no	no	yes	0.34435949	0.67380494	0.74398392	low	low	high	health	>4	wenatednomor	no
11 7 2	NG7	11	7	2	11	982619	8	2018	1424	43342	1	1978	937	40	40-44	month and year - information complete	completed	30	13	68	all woman sample	11	cabinda-rural	rural	cabinda			no	35-49	noformal	noformal	poor	No	No	yes	1	yes	no	no	0.34435949	0.67380494	0.74398392	low	low	high	health	>4	wenatednomor	yes
00110027 1	UG7	11	27	1	11	102618	9	2016	1401	42642	6	1981	978	35	35-39	month and year - information complete	completed	29	12	69	all woman sample	11	cabinda-urban	urban	0			no	35-49	secondary		rich	yes	yes	yes	3	yes	yes	yes	0.34435949	0.67380494	0.74398392	low	low	high	health	>4	wnated then	no
1133 1	GH6	11	33	1	11	847940	10	2014	1378		7	1989	1075	25	25-29	year and age - month imputed	completed	1	11	70	all woman sample	11	malanje-rural	rural	malanje			no	25-34	secondary	secondary	poor	yes	No	No	1	yes	yes	no	0.34435949	0.67380494	0.74398392	low	low	high	health	>4	wanted later	no
11 166 3	BJ7	11	166	3	11	997406	12	2017	1416	43085	10	1992	1114	25	25-29	month and year - information complete	completed	16	9	72	all woman sample	11	cabinda-urban	urban	cabinda			no	25-34	secondary	noformal	poor	No	No	No	0	no	yes	no	0.34435949	0.67380494	0.74398392	low	low	high	health	3-Jan	wnated then	yes
11 5 3	GN7	11	5	3	11	548905	4	2018	1420	43212	2	1984	1010	34	30-34	year and age - month imputed	completed	22	17	64	all woman sample	11	cabinda-rural	rural	cabinda			no	25-34	noformal	noformal	poor	No	No	No	0	no	no	no	0.34435949	0.67380494	0.74398392	low	low	high	home	3-Jan	wnated then	no
11 18 2	NG7	11	18	2	11	982619	8	2018	1424	43343	6	1977	930	41	40-44	age - year/month imputed	completed	31	13	68	all woman sample	11	cabinda-rural	rural	cabinda			no	35-49	noformal	noformal	poor	No	No	No	0	no	no	no	0.34435949	0.67380494	0.74398392	low	low	high	home	no	wenatednomor	no
11 602 2	CM7	11	602	2	11	662963	10	2018	1426	43404	8	1990	1088	28	25-29	month and year - information complete	completed	31	no calendar	no calendar	all woman sample	11	cuanza norte-rural	urban	cuanza sul			no	25-34	secondary	secondary	rich	yes	No	yes	2	yes	yes	yes	0.34435949	0.67380494	0.74398392	low	low	high	home	>4	wanted later	no
11 139 2	ET7	11	139	2	11	462503	6	2008	1302	39605	5	1980	965	28	25-29	month and year - information complete	completed	6	15	66	all woman sample	11	moxico-urban	urban	huambo			yes	25-34	primar	primar	rich	No	No	yes	1	yes	yes	yes	0.34435949	0.67380494	0.74398392	low	low	high	health	>4	wanted later	no
11 26 2	ZM7	11	26	2	11	534483	9	2018	1425	43369	2	1976	914	42	40-44	month and year - information complete	completed	26	12	69	all woman sample	11	cuanza sul-rural	rural	cuanza sul			no	35-49	primar	noformal	poor	No	No	No	0	no	yes	no	0.34435949	0.67380494	0.74398392	low	low	high	health	>4	wenatednomor	yes
11 49 2	MW7	11	49	2	11	1317045	12	2015	1392	42355	5	1986	1037	29	25-29	month and year - information complete	completed	17	9	72	all woman sample	11	43	rural	uíge			no	25-34	primar	primar	poor	No	No	No	0	no	yes	no	0.34435949	0.67380494	0.74398392	low	low	high	home	3-Jan	wanted later	yes
11197 3	LS6	11	197	3	11	1754807	10	2014	1378		5	1992	1109	22	20-24	month and year - information complete	completed	7	11	70	all woman sample	11	zaire-urban	rural	zaire			no	15-24	secondary	primar	middel	yes	No	No	1	yes	yes	yes	0.34435949	0.67380494	0.74398392	low	low	high	health	>4	wanted later	yes
111003 2	BU7	11	1003	2	11	990153	12	2016	1404	42732	9	1996	1161	20	20-24	month and year - information complete	completed	28	9	72	all woman sample	11	cuanza norte-rural	rural	cuanza norte			no	15-24	noformal	primar	poor	No	No	No	0	no	no	no	0.34435949	0.67380494	0.74398392	low	low	high	health	>4	wanted later	no
11 30 2	ZM7	11	30	2	11	534483	9	2018	1425	43368	10	1988	1066	29	25-29	month and year - information complete	completed	25	12	69	all woman sample	11	cuanza sul-rural	rural	cuanza sul			no	25-34	primar	primar	poor	No	No	No	0	no	yes	no	0.34435949	0.67380494	0.74398392	low	low	high	health	>4	wanted later	yes
11 80 2	GN7	11	80	2	11	548905	4	2018	1420	43213	2	1974	890	44	40-44	year and age - month imputed	completed	23	17	64	all woman sample	11	cabinda-rural	rural	cabinda			no	35-49	noformal	noformal	poor	yes	No	No	1	yes	no	no	0.34435949	0.67380494	0.74398392	low	low	high	home	3-Jan	wenatednomor	no
11 100 2	MW7	11	100	2	11	1317045	12	2015	1392	42354	1	1987	1045	28	25-29	month and year - information complete	completed	16	9	72	all woman sample	11	43	rural	uíge			no	25-34	primar	secondary	poor	No	No	No	0	no	yes	no	0.34435949	0.67380494	0.74398392	low	low	high	health	3-Jan	wenatednomor	no
11 123 1	LB7	11	123	1	11	538952	1	2020	1441	43853	6	1980	966	39	35-39	month and year - information complete	completed	23	9	72	all woman sample	11	lunda norte-rural	rural	cuanza norte			no	35-49	noformal	noformal	poor	yes	No	No	1	yes	no	no	0.34435949	0.67380494	0.74398392	low	low	high	health	>4	wenatednomor	no
11 2 02	SL7	11	2	2	11	615991	7	2019	1435	43661	5	1980	965	39	35-39	month and year - information complete	completed	15	14	67	all woman sample	11	moxico-rural	rural	luanda			yes	35-49	noformal	noformal	poor	No	No	No	0	no	no	no	0.34435949	0.67380494	0.74398392	low	low	high	health	no	wenatednomor	no
11 89 03	SL7	11	89	3	11	615991	7	2019	1435	43662	5	1983	1001	36	35-39	month and year - information complete	completed	16	14	67	all woman sample	11	moxico-rural	rural	luanda			no	35-49	noformal	noformal	poor	yes	No	No	1	yes	no	no	0.34435949	0.67380494	0.74398392	low	low	high	health	no	wnated then	yes
0011057 01	KE6	11	57	1	11	2923561	8	2014	1376		1	1981	973	33	30-34	month and year - information complete	completed	25	13	68	all woman sample	11	cabinda-urban	urban	benguela			no	25-34	secondary		rich	yes	yes	yes	3	yes	yes	yes	0.34435949	0.67380494	0.74398392	low	low	high	home	>4	wenatednomor	no
11 12 2	NG7	11	12	2	11	982619	8	2018	1424	43342	4	1982	988	36	35-39	age - year/month imputed	completed	30	13	68	all woman sample	11	cabinda-rural	rural	cabinda			no	35-49	primar	secondary	middel	yes	No	yes	2	yes	yes	yes	0.34435949	0.67380494	0.74398392	low	low	high	health	>4	wanted later	no
11 10 2	ZM7	11	10	2	11	534483	9	2018	1425	43368	2	1973	878	45	45-49	month and year - information complete	completed	25	12	69	all woman sample	11	cuanza sul-rural	rural	cuanza sul			no	35-49	noformal	primar	poor	No	No	No	0	no	no	no	0.34435949	0.67380494	0.74398392	low	low	high	health	>4	wnated then	yes
1126 3	GH6	11	26	3	11	847940	10	2014	1378		2	1983	998	31	30-34	month and year - information complete	completed	2	11	70	all woman sample	11	malanje-rural	rural	malanje			no	25-34	primar		poor	yes	No	No	1	yes	yes	no	0.34435949	0.67380494	0.74398392	low	low	high	health	>4	wanted later	no
11 18 2	ZM7	11	18	2	11	534483	9	2018	1425	43369	1	1990	1081	28	25-29	month and year - information complete	completed	26	12	69	all woman sample	11	cuanza sul-rural	rural	cuanza sul			no	25-34	primar	primar	poor	No	No	No	0	no	yes	no	0.34435949	0.67380494	0.74398392	low	low	high	health	>4	wanted later	yes
11203 3	LS6	11	203	3	11	1754807	10	2014	1378		3	1976	915	38	35-39	month and year - information complete	completed	6	11	70	all woman sample	11	zaire-urban	rural	zaire			no	35-49	primar	primar	poor	No	No	No	0	no	yes	no	0.34435949	0.67380494	0.74398392	low	low	high	home	>4	wenatednomor	yes
111198 2	CM7	11	1198	2	11	662963	10	2018	1426	43404	8	1992	1112	26	25-29	month and year - information complete	completed	31	no calendar	no calendar	all woman sample	11	cuanza norte-rural	urban	cuanza sul			no	25-34	secondary	secondary	middel	yes	No	yes	2	yes	yes	yes	0.34435949	0.67380494	0.74398392	low	low	high	health	>4	wnated then	no
11 2 01	RW7	11	2	1	11	538810	12	2019	1440	43822	1	1988	1057	31	30-34	month and year - information complete	completed	23	9	72	all woman sample	11	45	urban	luanda			yes	25-34	primar	primar	poor	yes	No	No	1	yes	yes	no	0.34435949	0.67380494	0.74398392	low	low	high	health	3-Jan	wenatednomor	no
11 89 6	GM7	11	89	6	11	145726	11	2019	1439	43792	1	1993	1117	26	25-29	month and year - information complete	completed	23	10	71	all woman sample	11	cabinda-urban	urban	cabinda			no	25-34	primar		rich	yes	No	yes	2	yes	yes	yes	0.34435949	0.67380494	0.74398392	low	low	high	home	3-Jan	wnated then	yes
11 274 7	LB7	11	274	7	11	538952	1	2020	1441	43853	9	1994	1137	25	25-29	month and year - information complete	completed	23	9	72	all woman sample	11	lunda norte-rural	rural	cuanza norte			no	25-34	noformal		poor	yes	No	No	1	yes	no	no	0.34435949	0.67380494	0.74398392	low	low	high	health	>4	wanted later	no
11 109 2	MW7	11	109	2	11	1317045	12	2015	1392	42354	7	1995	1147	20	20-24	month and year - information complete	completed	16	9	72	all woman sample	11	43	rural	uíge			no	15-24	primar	primar	poor	No	No	No	0	no	yes	no	0.34435949	0.67380494	0.74398392	low	low	high	health	3-Jan	wanted later	yes
11 20 8	SN7	11	20	8	11	5886755	11	2019	1439	43798	10	1989	1078	30	30-34	month and year - information complete	completed	29	10	71	all woman sample	11	cabinda-urban	urban	cabinda			no	25-34	secondary		rich	yes	yes	yes	3	yes	yes	yes	0.34435949	0.67380494	0.74398392	low	low	high	health	>4	wnated then	yes
11 128 2	LB7	11	128	2	11	538952	1	2020	1441	43853	3	1979	951	40	40-44	month and year - information complete	completed	23	9	72	all woman sample	11	lunda norte-rural	rural	cuanza norte			no	35-49	noformal	noformal	poor	yes	No	No	1	yes	no	no	0.34435949	0.67380494	0.74398392	low	low	high	health	>4	wenatednomor	no
11 116 11	BJ7	11	116	11	11	997406	12	2017	1416	43087	1	1992	1105	25	25-29	month and year - information complete	completed	18	9	72	all woman sample	11	cabinda-urban	urban	cabinda			no	25-34	noformal	noformal	rich	yes	No	yes	2	yes	no	yes	0.34435949	0.67380494	0.74398392	low	low	high	home	>4	wanted later	no
11 130 2	ET7	11	130	2	11	462503	6	2008	1302	39606	12	1983	1008	24	20-24	month and year - information complete	completed	7	15	66	all woman sample	11	moxico-urban	urban	huambo			yes	15-24	secondary	secondary	rich	No	yes	yes	2	yes	yes	yes	0.34435949	0.67380494	0.74398392	low	low	high	health	>4	wanted later	no
11 655 10	CM7	11	655	10	11	662963	10	2018	1426	43403	10	1984	1018	34	30-34	month and year - information complete	completed	30	no calendar	no calendar	all woman sample	11	cuanza norte-rural	urban	cuanza sul			no	25-34	secondary	secondary	rich	yes	yes	yes	3	yes	yes	yes	0.34435949	0.67380494	0.74398392	low	low	high	health	>4	wnated then	no
11 53 1	TZ7	11	53	1	11	1123523	12	2015	1392	42345	7	1968	823	47	45-49	month and year - information complete	completed	7	9	72	all woman sample	11	cabinda-rural	urban	cabinda			no	35-49	noformal		poor	No	No	No	0	no	no	no	0.34435949	0.67380494	0.74398392	low	low	high	home	3-Jan	wenatednomor	no
11 78 2	ZA7	11	78	2	11	515360	10	2016	1402	42650	9	1990	1089	26	25-29	month and year - information complete	completed	7	11	70	all woman sample	11	bié-rural	rural	lunda norte			no	25-34	secondary		poor	No	yes	yes	2	yes	yes	no	0.34435949	0.67380494	0.74398392	low	low	high	health	>4	wenatednomor	yes
11 192 2	ML7	11	192	2	11	925368	9	2018	1425	43345	12	1982	996	35	35-39	month and year - information complete	completed	2	12	69	all woman sample	11	zaire-rural	urban	cabinda			no	35-49	primar	noformal	rich	yes	yes	yes	3	yes	yes	yes	0.34435949	0.67380494	0.74398392	low	low	high	health	>4	wenatednomor	no
00110023 01	AO7	11	23	1	11	2836539	3	2016	1395	42445	7	1987	1051	28	25-29	month and year - information complete	completed	16	6	75	all woman sample	11	luanda-urban	urban	luanda			no	25-34	secondary	secondary	rich	yes	yes	yes	3	yes	yes	yes	0.34435949	0.67380494	0.74398392	low	low	high	home	>4	wnated then	yes
00110018 04	AO7	11	18	4	11	2836539	1	2016	1393	42395	1	1992	1105	24	20-24	month and year - information complete	completed	26	8	73	all woman sample	11	luanda-urban	urban	luanda			no	15-24	secondary		rich	yes	No	yes	2	yes	yes	yes	0.34435949	0.67380494	0.74398392	low	low	high	health	>4	wnated then	yes
00110016 02	AO7	11	16	2	11	2836539	1	2016	1393	42395	2	1991	1094	24	20-24	month and year - information complete	completed	26	8	73	all woman sample	11	luanda-urban	urban	luanda			no	15-24	secondary	secondary	rich	No	yes	yes	2	yes	yes	yes	0.34435949	0.67380494	0.74398392	low	low	high	home	>4	wanted later	no
11 177 1	MW7	11	177	1	11	1317045	12	2015	1392	42354	2	1980	962	35	35-39	month and year - information complete	completed	16	9	72	all woman sample	11	43	rural	uíge			no	35-49	primar	noformal	poor	No	No	No	0	no	yes	no	0.34435949	0.67380494	0.74398392	low	low	high	health	>4	wenatednomor	yes
11 6 3	GH6	11	6	3	11	847940	9	2014	1377		9	1996	1161	18	15-19	month and year - information complete	completed	29	12	69	all woman sample	11	malanje-rural	rural	malanje			no	15-24	noformal		poor	No	No	No	0	no	no	no	0.34435949	0.67380494	0.74398392	low	low	high	home	>4	wnated then	no
11 35 2	ZA7	11	35	2	11	515360	10	2016	1402	42647	9	1992	1113	24	20-24	month and year - information complete	completed	4	11	70	all woman sample	11	bié-rural	rural	lunda norte			no	15-24	secondary		poor	No	No	No	0	no	yes	no	0.34435949	0.67380494	0.74398392	low	low	high	health	>4	wanted later	yes
11 22 14	SN7	11	22	14	11	5886755	11	2019	1439	43798	12	1998	1188	20	20-24	month and year - information complete	completed	29	10	71	all woman sample	11	cabinda-urban	urban	cabinda			yes	15-24	primar	secondary	rich	yes	No	yes	2	yes	yes	yes	0.34435949	0.67380494	0.74398392	low	low	high	health	>4	wanted later	yes
11 258 2	MW7	11	258	2	11	1317045	12	2015	1392	42354	6	1979	954	36	35-39	month and year - information complete	completed	16	9	72	all woman sample	11	43	rural	uíge			no	35-49	secondary	secondary	middel	yes	No	No	1	yes	yes	yes	0.34435949	0.67380494	0.74398392	low	low	high	health	3-Jan	wenatednomor	yes
11 35 3	LB7	11	35	3	11	538952	1	2020	1441	43853	6	1989	1074	30	30-34	month and year - information complete	completed	23	9	72	all woman sample	11	lunda norte-rural	rural	cuanza norte			no	25-34	noformal		middel	No	No	No	0	no	no	yes	0.34435949	0.67380494	0.74398392	low	low	high	health	>4	wnated then	no
11 735 2	CM7	11	735	2	11	662963	10	2018	1426	43404	11	1996	1163	21	20-24	month and year - information complete	completed	31	no calendar	no calendar	all woman sample	11	cuanza norte-rural	urban	cuanza sul			no	15-24	secondary		rich	yes	yes	yes	3	yes	yes	yes	0.34435949	0.67380494	0.74398392	low	low	high	health	>4	wnated then	no
11 28 2	TZ7	11	28	2	11	1123523	12	2015	1392	42345	2	1993	1118	22	20-24	month and year - information complete	completed	7	9	72	all woman sample	11	cabinda-rural	urban	cabinda			no	15-24	primar	primar	rich	yes	yes	No	2	yes	yes	yes	0.34435949	0.67380494	0.74398392	low	low	high	health	>4	wanted later	no
11 8 2	ZM7	11	8	2	11	534483	9	2018	1425	43368	4	1983	1000	35	35-39	month and year - information complete	completed	25	12	69	all woman sample	11	cuanza sul-rural	rural	cuanza sul			yes	35-49	primar	primar	poor	No	No	No	0	no	yes	no	0.34435949	0.67380494	0.74398392	low	low	high	health	>4	wanted later	yes
11 77 2	ML7	11	77	2	11	925368	9	2018	1425	43344	6	1991	1098	27	25-29	year and age - month imputed	completed	1	12	69	all woman sample	11	zaire-rural	urban	cabinda			no	25-34	noformal	noformal	rich	No	No	No	0	no	no	yes	0.34435949	0.67380494	0.74398392	low	low	high	health	3-Jan	wanted later	no
11 9 3	SN7	11	9	3	11	5886755	11	2019	1439	43798	12	1986	1044	32	30-34	month and year - information complete	completed	29	10	71	all woman sample	11	cabinda-urban	urban	cabinda			yes	25-34	noformal	secondary	rich	yes	No	yes	2	yes	no	yes	0.34435949	0.67380494	0.74398392	low	low	high	health	>4	wanted later	no
0011084 04	KE6	11	84	4	11	2923561	9	2014	1377		1	1995	1141	19	15-19	month and year - information complete	completed	14	12	69	all woman sample	11	cabinda-urban	urban	benguela			no	15-24	primar		rich	yes	No	yes	2	yes	yes	yes	0.34435949	0.67380494	0.74398392	low	low	high	health	3-Jan	wanted later	yes
11 101 1	LB7	11	101	1	11	538952	1	2020	1441	43853	4	1990	1084	29	25-29	month and year - information complete	completed	23	9	72	all woman sample	11	lunda norte-rural	rural	cuanza norte			no	25-34	noformal		poor	No	No	No	0	no	no	no	0.34435949	0.67380494	0.74398392	low	low	high	health	>4	wenatednomor	yes
11 8 2	SN7	11	8	2	11	5886755	11	2019	1439	43799	2	1977	926	42	40-44	year and age - month imputed	completed	30	10	71	all woman sample	11	cabinda-urban	urban	cabinda			no	35-49	noformal	noformal	middel	No	No	yes	1	yes	no	yes	0.34435949	0.67380494	0.74398392	low	low	high	health	>4	wenatednomor	yes
1111 8	GH6	11	11	8	11	847940	10	2014	1378		9	1979	957	35	35-39	month and year - information complete	completed	1	11	70	all woman sample	11	malanje-rural	rural	malanje			no	35-49	noformal		poor	yes	No	yes	2	yes	no	no	0.34435949	0.67380494	0.74398392	low	low	high	health	>4	wnated then	no
11 81 1	GM7	11	81	1	11	145726	11	2019	1439	43793	3	1973	879	46	45-49	month and year - information complete	completed	24	10	71	all woman sample	11	cabinda-urban	urban	cabinda			no	35-49	noformal		middel	yes	No	yes	2	yes	no	yes	0.34435949	0.67380494	0.74398392	low	low	high	health	>4	wnated then	no
11 22 11	SN7	11	22	11	11	5886755	11	2019	1439	43798	12	1992	1116	26	25-29	month and year - information complete	completed	29	10	71	all woman sample	11	cabinda-urban	urban	cabinda			no	25-34	primar	primar	rich	No	No	yes	1	yes	yes	yes	0.34435949	0.67380494	0.74398392	low	low	high	health	3-Jan	wanted later	yes
11 157 2	ML7	11	157	2	11	925368	9	2018	1425	43344	6	1982	990	36	35-39	month and year - information complete	completed	1	12	69	all woman sample	11	zaire-rural	urban	cabinda			no	35-49	noformal	primar	rich	yes	No	yes	2	yes	no	yes	0.34435949	0.67380494	0.74398392	low	low	high	health	>4	wenatednomor	no
11 210 2	ML7	11	210	2	11	925368	9	2018	1425	43345	6	1998	1182	20	20-24	month and year - information complete	completed	2	12	69	all woman sample	11	zaire-rural	urban	cabinda			no	15-24	secondary	primar	rich	No	No	yes	1	yes	yes	yes	0.34435949	0.67380494	0.74398392	low	low	high	health	>4	wanted later	yes
00110021 02	AO7	11	21	2	11	2836539	1	2016	1393	42395	11	1985	1031	30	30-34	month and year - information complete	completed	26	8	73	all woman sample	11	luanda-urban	urban	luanda			no	25-34	secondary	secondary	rich	yes	No	yes	2	yes	yes	yes	0.34435949	0.67380494	0.74398392	low	low	high	health	>4	wnated then	yes
0011084 02	KE6	11	84	2	11	2923561	9	2014	1377		11	1986	1043	27	25-29	month and year - information complete	completed	14	12	69	all woman sample	11	cabinda-urban	urban	benguela			no	25-34	secondary	secondary	rich	yes	No	yes	2	yes	yes	yes	0.34435949	0.67380494	0.74398392	low	low	high	health	>4	wanted later	yes
11 95 2	BJ7	11	95	2	11	997406	12	2017	1416	43087	1	1983	997	34	30-34	month and year - information complete	completed	18	9	72	all woman sample	11	cabinda-urban	urban	cabinda			no	25-34	noformal	noformal	rich	No	No	No	0	no	no	yes	0.34435949	0.67380494	0.74398392	low	low	high	health	>4	wenatednomor	no
11 160 2	MW7	11	160	2	11	1317045	12	2015	1392	42355	1	1995	1141	20	20-24	month and year - information complete	completed	17	9	72	all woman sample	11	43	rural	uíge			no	15-24	primar	primar	poor	No	No	No	0	no	yes	no	0.34435949	0.67380494	0.74398392	low	low	high	health	>4	wanted later	yes
00110017 2	UG7	11	17	2	11	102618	9	2016	1401	42641	6	1968	822	48	45-49	month and year - information complete	completed	28	12	69	all woman sample	11	cabinda-urban	urban	0			no	35-49	secondary	secondary	rich	yes	yes	yes	3	yes	yes	yes	0.34435949	0.67380494	0.74398392	low	low	high	health	3-Jan	wenatednomor	no
11 13 6	LB7	11	13	6	11	538952	1	2020	1441	43854	4	1999	1192	20	20-24	month and year - information complete	completed	24	9	72	all woman sample	11	lunda norte-rural	rural	cuanza norte			no	15-24	secondary		poor	yes	No	No	1	yes	yes	no	0.34435949	0.67380494	0.74398392	low	low	high	health	>4	wanted later	yes
11 67 1	MW7	11	67	1	11	1317045	12	2015	1392	42355	1	1991	1093	24	20-24	month and year - information complete	completed	17	9	72	all woman sample	11	43	rural	uíge			no	15-24	noformal		poor	No	No	No	0	no	no	no	0.34435949	0.67380494	0.74398392	low	low	high	health	3-Jan	wanted later	yes
11 47 2	NG7	11	47	2	11	982619	8	2018	1424	43342	4	1998	1180	20	20-24	month and year - information complete	completed	30	13	68	all woman sample	11	cabinda-rural	rural	cabinda			no	15-24	secondary	secondary	middel	yes	No	yes	2	yes	yes	yes	0.34435949	0.67380494	0.74398392	low	low	high	home	no	wanted later	no
11 98 3	ZA7	11	98	3	11	515360	10	2016	1402	42647	2	1991	1094	25	25-29	month and year - information complete	completed	4	11	70	all woman sample	11	bié-rural	rural	lunda norte			no	25-34	secondary		middel	yes	yes	yes	3	yes	yes	yes	0.34435949	0.67380494	0.74398392	low	low	high	health	>4	wenatednomor	yes
11 152 2	BJ7	11	152	2	11	997406	12	2017	1416	43086	1	1990	1081	27	25-29	month and year - information complete	completed	17	9	72	all woman sample	11	cabinda-urban	urban	cabinda			no	25-34	noformal	noformal	rich	No	No	No	0	no	no	yes	0.34435949	0.67380494	0.74398392	low	low	high	health	>4	wnated then	yes
1130 2	GH6	11	30	2	11	847940	10	2014	1378		3	1985	1023	29	25-29	month and year - information complete	completed	1	11	70	all woman sample	11	malanje-rural	rural	malanje			no	25-34	primar	secondary	poor	yes	No	No	1	yes	yes	no	0.34435949	0.67380494	0.74398392	low	low	high	health	>4	wanted later	yes
11 42 2	NG7	11	42	2	11	982619	8	2018	1424	43342	8	1997	1172	21	20-24	month and year - information complete	completed	30	13	68	all woman sample	11	cabinda-rural	rural	cabinda			no	15-24	secondary	secondary	poor	yes	No	No	1	yes	yes	no	0.34435949	0.67380494	0.74398392	low	low	high	home	3-Jan	wanted later	no
11 7 1	GH6	11	7	1	11	847940	10	2014	1378		9	1983	1005	31	30-34	year and age - month imputed	completed	1	11	70	all woman sample	11	malanje-rural	rural	malanje			yes	25-34	noformal	noformal	poor	yes	No	No	1	yes	no	no	0.34435949	0.67380494	0.74398392	low	low	high	health	>4	wanted later	no
11 5 7	GH6	11	5	7	11	847940	9	2014	1377		8	1992	1112	22	20-24	year and age - month imputed	completed	29	12	69	all woman sample	11	malanje-rural	rural	malanje			no	15-24	noformal		poor	yes	No	No	1	yes	no	no	0.34435949	0.67380494	0.74398392	low	low	high	health	>4	wnated then	no
11 41 1	BU7	11	41	1	11	990153	12	2016	1404	42730	3	1995	1143	21	20-24	month and year - information complete	completed	26	9	72	all woman sample	11	cuanza norte-rural	rural	cuanza norte			no	15-24	secondary	secondary	poor	No	No	No	0	no	yes	no	0.34435949	0.67380494	0.74398392	low	low	high	home	>4	wanted later	yes
11 139 2	ML7	11	139	2	11	925368	9	2018	1425	43345	10	1992	1114	25	25-29	month and year - information complete	completed	2	12	69	all woman sample	11	zaire-rural	urban	cabinda			yes	25-34	primar	secondary	rich	No	No	yes	1	yes	yes	yes	0.34435949	0.67380494	0.74398392	low	low	high	home	3-Jan	wanted later	no
11 180 17	BJ7	11	180	17	11	997406	12	2017	1416	43086	4	1993	1120	24	20-24	month and year - information complete	completed	17	9	72	all woman sample	11	cabinda-urban	urban	cabinda			no	15-24	noformal	secondary	rich	No	No	No	0	no	no	yes	0.34435949	0.67380494	0.74398392	low	low	high	health	>4	wanted later	no
11 49 2	NG7	11	49	2	11	982619	8	2018	1424	43343	10	1997	1174	20	20-24	month and year - information complete	completed	31	13	68	all woman sample	11	cabinda-rural	rural	cabinda			no	15-24	secondary	secondary	poor	yes	No	yes	2	yes	yes	no	0.34435949	0.67380494	0.74398392	low	low	high	health	no	wanted later	no
11 104 2	ML7	11	104	2	11	925368	9	2018	1425	43346	2	1982	986	36	35-39	month and year - information complete	completed	3	12	69	all woman sample	11	zaire-rural	urban	cabinda			no	35-49	secondary	secondary	rich	yes	yes	yes	3	yes	yes	yes	0.34435949	0.67380494	0.74398392	low	low	high	health	>4	wenatednomor	no
11 68 4	ML7	11	68	4	11	925368	9	2018	1425	43346	9	1989	1077	29	25-29	month and year - information complete	completed	3	12	69	all woman sample	11	zaire-rural	urban	cabinda			no	25-34	primar		rich	yes	yes	yes	3	yes	yes	yes	0.34435949	0.67380494	0.74398392	low	low	high	health	>4	wnated then	yes
11 4 2	TD6	11	4	2	11	2185838	1	2015	1381		7	1999	1195	15	15-19	year and age - month imputed	completed	3			all woman sample	11	huambo-rural	rural	huambo			no	15-24	noformal	primar	poor	No	No	No	0	no	no	no	0.34435949	0.67380494	0.74398392	low	low	high	home	3-Jan	wanted later	no
111078 2	CM7	11	1078	2	11	662963	11	2018	1427	43406	10	1973	886	45	45-49	month and year - information complete	completed	2	no calendar	no calendar	all woman sample	11	cuanza norte-rural	urban	cuanza sul			no	35-49	secondary	secondary	middel	yes	yes	yes	3	yes	yes	yes	0.34435949	0.67380494	0.74398392	low	low	high	health	no	wenatednomor	no
11 20 2	ZM7	11	20	2	11	534483	9	2018	1425	43369	4	1978	940	40	40-44	month and year - information complete	completed	26	12	69	all woman sample	11	cuanza sul-rural	rural	cuanza sul			yes	35-49	primar	primar	middel	No	No	No	0	no	yes	yes	0.34435949	0.67380494	0.74398392	low	low	high	health	>4	wenatednomor	yes
115799 2	BU7	11	5799	2	11	990153	12	2016	1404	42732	4	1971	856	45	45-49	month and year - information complete	completed	28	9	72	all woman sample	11	cuanza norte-rural	rural	cuanza norte			no	35-49	noformal	noformal	rich	yes	No	No	1	yes	no	yes	0.34435949	0.67380494	0.74398392	low	low	high	health	>4	wenatednomor	no
11 24 3	GM7	11	24	3	11	145726	11	2019	1439	43793	6	1979	954	40	40-44	month and year - information complete	completed	24	10	71	all woman sample	11	cabinda-urban	urban	cabinda			no	35-49	secondary	secondary	rich	yes	yes	yes	3	yes	yes	yes	0.34435949	0.67380494	0.74398392	low	low	high	health	>4	wenatednomor	yes
11 53 2	TZ7	11	53	2	11	1123523	12	2015	1392	42345	7	1992	1111	23	20-24	month and year - information complete	completed	7	9	72	all woman sample	11	cabinda-rural	urban	cabinda			no	15-24	primar	secondary	poor	yes	yes	yes	3	yes	yes	no	0.34435949	0.67380494	0.74398392	low	low	high	health	>4	wanted later	yes
11 105 2	LB7	11	105	2	11	538952	1	2020	1441	43852	2	2000	1202	19	15-19	month and year - information complete	completed	22	9	72	all woman sample	11	lunda norte-rural	rural	cuanza norte			no	15-24	secondary	secondary	poor	yes	yes	yes	3	yes	yes	no	0.34435949	0.67380494	0.74398392	low	low	high	health	>4	wnated then	no
11 149 2	ET7	11	149	2	11	462503	6	2008	1302	39608	2	1983	998	25	25-29	month and year - information complete	completed	9	15	66	all woman sample	11	moxico-urban	urban	huambo			yes	25-34	primar	primar	rich	No	No	yes	1	yes	yes	yes	0.34435949	0.67380494	0.74398392	low	low	high	health	>4	wanted later	no
117539 2	BU7	11	7539	2	11	990153	12	2016	1404	42732	12	1986	1044	30	30-34	month and year - information complete	completed	28	9	72	all woman sample	11	cuanza norte-rural	rural	cuanza norte			no	25-34	primar	noformal	middel	yes	No	No	1	yes	yes	yes	0.34435949	0.67380494	0.74398392	low	low	high	health	>4	wanted later	no
11 159 21	BJ7	11	159	21	11	997406	12	2017	1416	43087	1	1998	1177	19	15-19	month and year - information complete	completed	18	9	72	all woman sample	11	cabinda-urban	urban	cabinda			no	15-24	secondary	secondary	poor	No	No	No	0	no	yes	no	0.34435949	0.67380494	0.74398392	low	low	high	health	>4	wnated then	yes
11 20 2	GM7	11	20	2	11	145726	11	2019	1439	43792	7	1982	991	37	35-39	month and year - information complete	completed	23	10	71	all woman sample	11	cabinda-urban	urban	cabinda			no	35-49	primar	noformal	rich	No	No	yes	1	yes	yes	yes	0.34435949	0.67380494	0.74398392	low	low	high	health	>4	wenatednomor	no
116980 2	BU7	11	6980	2	11	990153	12	2016	1404	42731	4	1973	880	43	40-44	month and year - information complete	completed	27	9	72	all woman sample	11	cuanza norte-rural	rural	cuanza norte			no	35-49	noformal	primar	middel	yes	No	No	1	yes	no	yes	0.34435949	0.67380494	0.74398392	low	low	high	home	>4	wenatednomor	no
1121 2	GH6	11	21	2	11	847940	10	2014	1378		7	1999	1195	15	15-19	year and age - month imputed	completed	1	11	70	all woman sample	11	malanje-rural	rural	malanje			no	15-24	primar		poor	No	No	No	0	no	yes	no	0.34435949	0.67380494	0.74398392	low	low	high	home	>4	wnated then	no
1127 2	GH6	11	27	2	11	847940	9	2014	1377		3	1978	939	36	35-39	year and age - month imputed	completed	30	12	69	all woman sample	11	malanje-rural	rural	malanje			no	35-49	noformal	noformal	poor	yes	No	No	1	yes	no	no	0.34435949	0.67380494	0.74398392	low	low	high	health	3-Jan	wenatednomor	no
11 62 2	MW7	11	62	2	11	1317045	12	2015	1392	42354	7	1997	1171	18	15-19	month and year - information complete	completed	16	9	72	all woman sample	11	43	rural	uíge			no	15-24	primar		poor	No	No	No	0	no	yes	no	0.34435949	0.67380494	0.74398392	low	low	high	health	>4	wanted later	no
11 5 2	GH6	11	5	2	11	847940	9	2014	1377		3	1982	987	32	30-34	year and age - month imputed	completed	29	12	69	all woman sample	11	malanje-rural	rural	malanje			no	25-34	primar	secondary	poor	yes	No	No	1	yes	yes	no	0.34435949	0.67380494	0.74398392	low	low	high	health	>4	wanted later	no
11 97 2	TZ7	11	97	2	11	1123523	12	2015	1392	42346	2	1987	1046	28	25-29	month and year - information complete	completed	8	9	72	all woman sample	11	cabinda-rural	urban	cabinda			no	25-34	primar		poor	yes	yes	No	2	yes	yes	no	0.34435949	0.67380494	0.74398392	low	low	high	health	>4	wnated then	yes
11 173 2	BJ7	11	173	2	11	997406	12	2017	1416	43087	1	1994	1129	23	20-24	month and year - information complete	completed	18	9	72	all woman sample	11	cabinda-urban	urban	cabinda			yes	15-24	noformal	noformal	rich	No	No	No	0	no	no	yes	0.34435949	0.67380494	0.74398392	low	low	high	health	>4	wnated then	yes
11 94 2	GN7	11	94	2	11	548905	4	2018	1420	43211	7	1973	883	44	40-44	month and year - information complete	completed	21	17	64	all woman sample	11	cabinda-rural	rural	cabinda			no	35-49	noformal	primar	poor	No	No	No	0	no	no	no	0.34435949	0.67380494	0.74398392	low	low	high	home	3-Jan	wenatednomor	yes
111049 4	CM7	11	1049	4	11	662963	11	2018	1427	43405	4	1994	1132	24	20-24	month and year - information complete	completed	1	no calendar	no calendar	all woman sample	11	cuanza norte-rural	urban	cuanza sul			no	15-24	primar		middel	No	No	No	0	no	yes	yes	0.34435949	0.67380494	0.74398392	low	low	high	home	no	wenatednomor	yes
11 74 13	BJ7	11	74	13	11	997406	12	2017	1416	43087	1	1989	1069	28	25-29	month and year - information complete	completed	18	9	72	all woman sample	11	cabinda-urban	urban	cabinda			no	25-34	noformal	noformal	poor	No	No	No	0	no	no	no	0.34435949	0.67380494	0.74398392	low	low	high	health	>4	wnated then	yes
11 16 2	SN7	11	16	2	11	5886755	11	2019	1439	43798	10	1986	1042	33	30-34	month and year - information complete	completed	29	10	71	all woman sample	11	cabinda-urban	urban	cabinda			yes	25-34	secondary	secondary	rich	yes	No	yes	2	yes	yes	yes	0.34435949	0.67380494	0.74398392	low	low	high	health	>4	wenatednomor	yes
11 180 9	BJ7	11	180	9	11	997406	12	2017	1416	43086	6	1997	1170	20	20-24	month and year - information complete	completed	17	9	72	all woman sample	11	cabinda-urban	urban	cabinda			yes	15-24	noformal		rich	yes	No	No	1	yes	no	yes	0.34435949	0.67380494	0.74398392	low	low	high	health	>4	wanted later	yes
11 190 02	SL7	11	190	2	11	615991	7	2019	1435	43661	8	1992	1112	26	25-29	month and year - information complete	completed	15	14	67	all woman sample	11	moxico-rural	rural	luanda			no	25-34	noformal	noformal	poor	No	No	No	0	no	no	no	0.34435949	0.67380494	0.74398392	low	low	high	health	no	wanted later	yes
11 66 2	ZA7	11	66	2	11	515360	10	2016	1402	42647	12	1986	1044	29	25-29	month and year - information complete	completed	4	11	70	all woman sample	11	bié-rural	rural	lunda norte			no	25-34	secondary		middel	No	No	yes	1	yes	yes	yes	0.34435949	0.67380494	0.74398392	low	low	high	health	no	wenatednomor	no
11 83 2	LB7	11	83	2	11	538952	1	2020	1441	43853	3	1998	1179	21	20-24	month and year - information complete	completed	23	9	72	all woman sample	11	lunda norte-rural	rural	cuanza norte			no	15-24	secondary		poor	No	No	No	0	no	yes	no	0.34435949	0.67380494	0.74398392	low	low	high	health	>4	wnated then	no
11 286 2	ET7	11	286	2	11	462503	6	2008	1302	39607	2	1980	962	28	25-29	month and year - information complete	completed	8	15	66	all woman sample	11	moxico-urban	urban	huambo			no	25-34	secondary	secondary	rich	yes	yes	yes	3	yes	yes	yes	0.34435949	0.67380494	0.74398392	low	low	high	health	3-Jan	wanted later	yes
11 42 1	ML7	11	42	1	11	925368	8	2018	1424	43343	2	1982	986	36	35-39	month and year - information complete	completed	31	13	68	all woman sample	11	zaire-rural	urban	cabinda			no	35-49	noformal	primar	rich	No	No	No	0	no	no	yes	0.34435949	0.67380494	0.74398392	low	low	high	health	>4	wnated then	no
11 38 1	ZA7	11	38	1	11	515360	10	2016	1402	42648	8	1985	1028	31	30-34	month and year - information complete	completed	5	11	70	all woman sample	11	bié-rural	rural	lunda norte			no	25-34	secondary		middel	yes	No	yes	2	yes	yes	yes	0.34435949	0.67380494	0.74398392	low	low	high	health	>4	wenatednomor	yes
111050 6	CM7	11	1050	6	11	662963	10	2018	1426	43404	5	1992	1109	26	25-29	month and year - information complete	completed	31	no calendar	no calendar	all woman sample	11	cuanza norte-rural	urban	cuanza sul			no	25-34	secondary	secondary	poor	No	No	yes	1	yes	yes	no	0.34435949	0.67380494	0.74398392	low	low	high	health	>4	wnated then	no
1120 1	TD6	11	20	1	11	2185838	1	2015	1381		10	1969	838	45	45-49	year and age - month imputed	completed	3			all woman sample	11	huambo-rural	rural	huambo			no	35-49	primar	secondary	poor	yes	No	No	1	yes	yes	no	0.34435949	0.67380494	0.74398392	low	low	high	home	3-Jan	wenatednomor	no
11 98 4	LS6	11	98	4	11	1754807	10	2014	1378		9	1984	1017	30	30-34	month and year - information complete	completed	7	11	70	all woman sample	11	zaire-urban	rural	zaire			no	25-34	secondary	primar	rich	yes	yes	No	2	yes	yes	yes	0.34435949	0.67380494	0.74398392	low	low	high	health	>4	wenatednomor	yes
111049 3	CM7	11	1049	3	11	662963	11	2018	1427	43405	3	1992	1107	26	25-29	month and year - information complete	completed	1	no calendar	no calendar	all woman sample	11	cuanza norte-rural	urban	cuanza sul			no	25-34	secondary		middel	yes	yes	yes	3	yes	yes	yes	0.34435949	0.67380494	0.74398392	low	low	high	health	no	wnated then	no
11 123 8	TZ7	11	123	8	11	1123523	12	2015	1392	42346	7	1997	1171	18	15-19	month and year - information complete	completed	8	9	72	all woman sample	11	cabinda-rural	urban	cabinda			yes	15-24	primar		rich	No	No	yes	1	yes	yes	yes	0.34435949	0.67380494	0.74398392	low	low	high	health	>4	wanted later	no
11 111 1	LB7	11	111	1	11	538952	1	2020	1441	43853	6	1991	1098	28	25-29	month and year - information complete	completed	23	9	72	all woman sample	11	lunda norte-rural	rural	cuanza norte			no	25-34	noformal	noformal	poor	yes	No	yes	2	yes	no	no	0.34435949	0.67380494	0.74398392	low	low	high	health	>4	wnated then	no
[truncated: 76,094 more rows]
[truncated: 6 more columns]
